# Supplementary material for: A new strategy for faster urinary biomarkers identification by Nano-LC-MALDI-TOF/TOF mass spectrometry
Source: BMC Genomics. 2008 Nov 14;9:541. doi: 10.1186/1471-2164-9-541 (PMC2596142; doi:10.1186/1471-2164-9-541)
Supplement: Additional file 1 — LC-MALDI chromatograms dataset:. contains aligned and filtered data of LC-MALDI analysis from spiked urine with pseudo-biomarkers at 3 different concentrations (0.25×, 0.5×, 1×) and from not spiked urine (0×). The table contains detected masses and their chromatographic retention time in the first column with the format (m/z_RT) and their intensity in each hexareplicate urinary sample. [file 1471-2164-9-541-S1.xls]

## Sheet: Filtred dataset
m/z_retention time (min)	0_X	0_X	0_X	0_X	0_X	0_X	0.25_X	0.25_X	0.25_X	0.25_X	0.25_X	0.25_X	0.5_X	0.5_X	0.5_X	0.5_X	0.5_X	0.5_X	1_X	1_X	1_X	1_X	1_X	1_X
1001.645_27.83	0	17544	35634	11520	162390	442830	843970	1536800	328870	502800	130270	48965	0	0	27993	0	0	0	299320	21694	590400	219760	0	182410
1004.362_29.00	0	0	18657	18853	0	0	0	0	0	0	0	0	0	0	0	14353	0	0	0	0	0	0	0	0
1005.502_46.83	0	0	0	27110	0	0	0	0	0	0	0	0	0	0	33120	28188	0	0	0	0	0	0	0	0
1016.524_38.83	0	103150	66250	87079	131650	54041	67802	54916	102900	52044	61827	63579	54059	94462	111590	57112	109190	119580	44696	91215	91783	60768	0	46050
1018.553_37.83	0	191840	164100	154840	188310	177850	179940	154290	288240	136490	141130	219490	105480	190300	285850	117880	206420	202480	171500	247940	288910	175570	237560	193950
1028.495_31.67	0	25548	121470	162910	163380	444370	524390	879930	524390	739350	879170	684940	316190	440300	396080	0	163710	398410	281260	394400	589630	457440	727310	761610
1029.337_28.33	0	109440	98965	122570	115920	146270	121470	146620	30713	89634	61980	129810	0	101570	100640	0	106270	100770	53099	96180	136270	130670	38144	87481
1029.505_48.50	0	0	0	0	0	0	0	0	0	0	0	0	0	0	0	0	0	0	0	44168	104600	0	0	0
1030.565_37.83	0	0	39099	31433	0	0	0	0	0	0	0	0	0	47077	63901	0	0	48485	0	42894	62224	0	0	0
1032.459_41.33	38209	139460	139330	138020	132740	119520	157210	88316	197990	181320	210940	115680	0	135830	156060	126460	116020	102270	114070	136550	150950	110980	89295	91257
1034.436_37.83	0	85309	66695	89872	108910	119340	0	53895	81135	163860	139330	127480	0	66778	66789	64618	117540	176840	238400	100110	88333	127860	116160	36537
1035.519_60.67	0	0	0	0	0	0	0	0	0	0	0	0	61570	0	53259	0	0	0	0	0	0	0	0	0
1042.454_39.17	0	49236	52115	38787	0	0	0	0	0	0	0	0	0	58405	89681	47113	57500	56905	0	56705	68903	0	0	0
1043.565_37.83	63733	335820	364980	352040	357300	340780	301150	224660	560740	372290	235920	343860	301150	369150	504090	260520	454910	456790	312750	416330	533090	279590	375250	365230
1045.675_27.83	0	0	0	0	0	0	307860	192510	0	0	0	0	0	0	0	0	0	0	0	0	48317	0	0	0
1046.466_48.50	0	0	0	0	0	0	1998900	1060300	2889400	2401200	3122500	1566400	1910300	3031300	3034900	3016700	3391300	3054200	4728000	5528100	6867100	4957000	5639800	5835900
1048.397_40.17	31569	231200	218860	208990	311690	219270	95308	77395	185760	128320	161320	150210	138080	251470	284930	134520	294680	244480	206000	173350	172360	164860	153200	137910
1050.042_25.67	0	0	0	0	0	51255	0	0	0	59257	0	0	0	0	0	0	0	0	0	0	0	0	0	0
1051.520_60.67	0	0	0	0	0	0	0	0	0	0	0	0	0	0	19917	0	0	0	0	0	0	0	0	0
1055.431_42.33	0	0	14305	28991	0	25814	0	0	0	0	0	0	0	17019	15996	0	18639	0	0	0	0	0	0	0
1058.587_51.83	0	0	32805	35020	0	47334	0	0	0	0	0	0	0	0	66797	47611	36652	0	0	40512	0	0	0	0
1059.460_37.83	0	237200	203370	218950	269220	378610	106690	144470	430840	403310	321320	294060	102070	191050	167000	163280	277750	428150	551790	237000	219760	298700	338320	129430
1060.407_39.17	755410	3409800	3148300	2803900	3537100	2878600	3357100	2708600	4607200	4113000	2767700	3611600	2970600	2990300	4128700	2527000	3582200	3958200	3156600	3359100	4282400	3087600	3262800	3407300
1064.377_35.00	0	0	0	0	0	0	0	0	0	0	0	0	0	40600	0	0	0	0	0	0	0	0	0	0
1065.879_63.83	0	0	0	0	0	0	0	0	0	0	0	0	0	0	0	0	0	29515	0	0	0	0	0	0
1065.941_26.33	0	58247	30362	0	0	2684000	466890	772530	480470	460520	76145	52615	0	36100	20623	19251	0	0	443370	333830	251480	384330	0	328040
1067.358_30.33	0	0	0	0	0	0	0	0	0	0	0	0	0	21361	0	0	0	0	0	0	0	0	0	0
1068.463_39.50	0	0	0	0	0	0	0	0	0	0	0	0	0	0	0	55774	0	0	0	54525	77733	54366	0	0
1069.552_31.50	0	40206	91355	77601	83674	106430	116160	175580	118500	136080	145620	73228	50873	105540	109250	0	74150	129640	90583	109380	146920	118680	122580	125110
1071.414_40.17	0	41886	32569	31984	45224	48043	0	0	0	0	0	0	0	34723	40917	15849	38638	0	0	0	0	22696	0	0
1076.511_51.83	73188	2115900	1856700	2010000	2629700	2263900	1610800	1461500	2326000	3420600	3030800	3178400	1118600	1799200	1952400	1215200	2295300	3055600	3538500	2167800	2230600	2478200	3222300	2017300
1081.905_26.33	0	0	0	84245	48631	271370	0	0	188970	67801	26422	0	0	0	14207	0	44237	0	123870	62721	0	30401	0	0
1082.493_37.00	0	0	0	0	0	0	0	0	0	0	0	0	0	0	0	22807	0	0	0	0	0	0	0	0
1085.441_32.17	0	0	14973	32217	0	38057	0	0	0	0	0	95274	0	24522	23008	15846	0	35614	26326	0	40321	0	0	0
1086.527_59.00	0	0	0	0	0	0	0	0	0	0	0	0	54505	0	22262	0	14353	0	0	0	32123	0	0	0
1098.499_29.17	0	63083	51610	102090	58873	93235	0	102950	0	0	38655	93598	0	44952	91636	0	68635	82839	0	31248	54678	68198	0	62120
1101.389_29.00	0	227780	249280	262120	228020	353090	209070	143470	42310	229200	244960	300790	0	330610	185290	181180	227890	253190	179400	257800	234700	353090	0	225110
1102.255_59.67	0	0	0	0	0	0	0	0	0	0	0	0	0	0	0	0	0	18991	0	0	0	0	0	0
1107.521_31.17	0	0	37285	30653	18929	58950	67625	0	35399	0	78066	28338	79881	62346	72413	0	33321	28370	0	35940	30035	24520	0	78569
1108.466_29.17	0	58635	87461	113150	60738	91194	110120	148820	0	0	61744	91823	0	84638	86370	0	80922	81293	25541	72959	89506	112410	0	75112
1110.618_43.00	0	97338	71875	112370	129380	47509	31960	0	45807	60859	50808	48286	0	55941	46762	48775	87393	79498	0	35411	41096	0	0	46023
1117.376_28.33	0	53498	30333	31925	25033	43090	0	0	0	0	0	0	0	0	0	0	52816	29270	0	0	0	43840	0	0
1118.557_49.67	34261	0	0	0	0	0	0	0	0	0	0	0	0	0	0	28105	0	0	0	0	0	0	0	0
1119.490_32.83	0	0	0	0	0	89902	0	103690	0	213200	143860	313500	87708	111800	91494	0	0	0	0	81139	91462	231620	127630	253500
1120.511_40.33	0	0	0	0	0	49582	0	0	0	0	0	0	0	0	0	0	0	28789	0	0	0	45621	87982	0
1124.480_28.17	0	0	0	0	0	0	0	0	0	0	0	0	0	0	34311	0	0	0	0	0	0	0	0	0
1126.405_29.17	103570	2966100	3095700	3897900	3098900	4482700	4332100	6309000	2778900	4210000	3571800	4748700	2381900	3238800	3246500	181850	3108200	3653900	2558100	3349900	4020800	4481500	2238200	4092500
1127.425_32.50	0	32878	35509	40317	31736	40698	0	31464	0	51888	31950	0	0	24483	25499	0	26798	41467	36462	38680	36120	49117	0	0
1133.474_33.83	0	0	0	0	0	0	0	0	0	0	0	0	0	0	0	0	0	0	0	0	0	31573	0	0
1135.603_32.17	0	0	0	0	0	0	0	0	0	0	0	0	0	0	0	0	0	0	0	0	0	0	0	54399
1142.451_32.17	0	227690	254300	397240	270160	501960	518000	637150	394050	423220	443920	905250	323250	368040	361700	0	327570	411300	378650	420210	564600	496440	486260	494090
1148.401_40.33	68121	961210	913170	1324800	1305000	2729500	1750000	2023100	1127300	2792800	1676600	2058000	2749100	1151900	871950	122610	1234800	1695900	1196900	1949700	2378600	2405600	3510500	2097900
1158.440_30.50	0	0	74471	206200	0	819890	358490	784000	468100	731500	1025200	1570600	363780	656260	551120	0	73248	0	159560	563340	807410	897210	765380	1079200
1161.501_29.00	0	0	31865	59584	26723	83098	50561	79052	80846	114710	55950	39709	67608	94095	65007	0	34084	54135	46224	91239	61495	109490	65560	74840
1162.548_34.00	0	0	0	0	0	30620	0	0	0	0	0	0	0	26916	40863	0	23646	54585	44879	0	0	0	0	0
1164.321_28.83	27876	484220	514380	674920	687980	1159900	956210	1025800	504000	1245800	532040	732780	1261600	569340	420690	41905	933930	866060	572220	758920	976260	994690	1192700	807250
1179.630_36.17	0	0	0	17141	0	0	0	0	0	0	0	0	0	0	0	0	0	0	0	0	0	0	0	0
1180.353_28.17	0	159560	88594	124350	156690	220690	43024	88801	23236	0	0	208790	70430	187060	157920	12928	112080	107600	28871	86602	70631	87008	138570	72307
1184.689_47.17	60667	32107	0	0	0	0	0	0	0	0	0	0	0	0	0	0	24359	0	0	0	0	0	0	0
1186.414_28.50	0	0	0	0	0	0	0	0	0	0	0	0	38656	0	0	0	0	0	0	0	0	0	0	0
1187.550_34.00	0	50938	53591	46659	53571	75320	0	0	39907	0	0	84349	0	68632	66518	56239	64219	152460	97641	57302	63698	65652	45913	50305
1188.606_51.50	0	118900	148020	135390	177010	191110	156830	78575	123730	199590	226130	282140	148460	134060	153800	127320	177290	248880	246480	159800	178120	200740	211980	177600
1195.542_45.33	135740	70020	50012	38695	62042	62506	0	0	0	0	0	0	265540	136620	144340	75776	70748	66815	0	0	0	40549	0	0
1204.528_36.50	23400	549790	667040	542040	747160	772560	605930	464020	662070	616950	612200	1108600	328980	797040	677500	441580	620210	1138100	960790	638290	915040	646150	605930	688010
1209.523_48.00	0	0	18981	41631	26967	26409	0	0	0	0	0	0	0	0	0	0	23492	0	0	0	0	0	0	0
1210.523_30.33	0	0	20722	28887	0	47719	66234	35178	38866	92937	46958	44769	0	62170	29283	0	19367	32974	31811	46200	0	50439	0	82294
1212.542_35.00	0	34621	24281	34229	19170	32406	0	0	0	0	0	0	0	41793	0	15038	35624	0	0	0	0	0	0	0
1218.409_25.33	0	141880	0	118030	38837	0	54259	42697	72259	174490	86012	115810	637910	142870	27663	0	115000	28263	124440	104820	105690	114490	359390	92893
1218.485_42.67	0	0	0	0	0	99653	0	0	0	0	0	0	0	0	0	0	0	0	0	0	0	25172	0	0
1224.570_45.67	0	0	21481	12316	28922	34224	0	0	0	30480	0	0	87835	67167	35065	63327	34688	37168	0	22560	0	0	0	0
1229.460_30.17	0	0	0	35091	0	0	0	0	0	0	0	0	0	0	0	24990	19192	0	0	0	0	0	0	0
1234.475_32.83	0	0	0	0	0	0	0	0	0	0	38438	0	0	0	0	0	0	0	0	24370	0	60768	0	55622
1254.505_34.83	0	0	0	17328	0	0	0	0	0	0	0	0	0	0	25745	0	27004	29052	0	0	0	0	0	0
1268.588_38.67	0	0	0	21510	0	0	0	0	0	0	0	0	0	34412	39829	0	28328	0	0	0	0	0	0	0
1271.418_28.83	0	0	23110	0	0	0	0	0	0	0	0	0	0	0	0	13769	0	0	0	0	0	0	0	0
1272.616_58.17	0	0	0	0	0	0	28277	84749	116250	0	52707	86512	478290	70886	161450	46885	125450	170830	196090	121450	201940	118090	288300	111220
1273.504_27.17	0	0	0	0	0	0	0	0	0	42190	96818	115290	150520	72846	58409	0	0	0	0	69603	41240	112430	78925	98053
1274.610_47.33	0	38166	26098	24285	24280	54871	0	0	37471	0	0	0	0	0	0	0	0	33578	28416	23801	0	0	0	0
1281.482_29.67	0	30574	0	42727	0	0	0	0	0	0	0	0	0	32688	0	0	0	0	0	0	0	0	0	0
1284.509_36.17	0	0	21604	19520	0	0	0	0	0	0	0	0	0	0	0	20654	18440	0	0	0	0	0	0	0
1286.481_27.17	0	0	20544	40249	0	31862	0	60778	0	0	41072	30662	0	35814	26377	0	0	35202	0	24956	27979	60239	0	44085
1289.476_29.83	0	0	0	0	0	35538	0	168360	0	533890	336930	454530	490400	141200	161930	0	0	0	0	104920	293520	291850	35484	443740
1291.529_50.50	0	0	0	0	0	0	0	0	0	0	0	0	0	0	0	21289	0	0	0	0	0	0	0	0
1297.480_27.00	0	0	0	0	0	0	0	0	0	48810	86470	0	0	87865	51595	0	0	0	0	0	77955	48313	0	112020
1300.569_29.17	0	0	0	0	0	0	22119	0	0	48340	0	0	23436	45087	24180	0	17221	0	0	51222	31224	42074	0	0
1308.637_48.17	0	0	0	0	0	0	0	0	0	0	0	0	0	14370	0	0	17251	0	0	0	0	0	0	0
1316.528_29.17	0	0	0	0	0	73492	47559	97658	116740	209810	115610	90723	53649	136320	102620	0	0	0	0	112820	97076	150360	76953	127130
1322.507_43.17	0	38884	43377	64556	42776	43548	43240	27869	0	56122	0	46117	0	54888	20889	23403	46210	48344	33507	37304	0	28664	0	0
1336.747_40.17	31236	87597	97770	120620	70371	90973	84529	0	45321	0	91273	91835	0	88375	111080	50542	102150	88895	23075	79938	67931	0	0	39859
1338.449_28.83	0	138810	199210	230860	182520	191290	162050	183010	112860	223440	128260	73883	37730	150520	90820	0	119770	143330	112710	115830	163970	200570	0	106110
1343.691_35.83	0	0	0	0	0	0	0	0	0	0	0	0	0	0	0	0	0	0	0	0	0	0	0	41667
1347.626_42.00	0	26774	36221	32676	48279	0	51065	0	0	0	71897	79662	0	0	41346	41845	32740	0	44246	27958	35634	0	0	0
1352.470_28.83	0	421150	476690	565330	459850	479960	485110	474390	255760	505520	294870	284570	251420	426280	296180	33139	328380	430950	347750	330460	425390	493270	219800	339280
1353.732_39.67	0	104670	95923	128590	62184	55534	36344	39347	0	74959	0	48986	0	67664	132260	87706	126380	84045	45870	61151	68293	39530	0	50360
1367.460_28.83	0	0	421070	255700	423050	275940	0	0	0	0	0	0	0	0	0	0	0	0	0	0	0	117520	0	0
1368.545_28.17	37634	2116900	1778800	2266900	1625800	2012500	1893400	1979500	1455700	2064700	2290300	3141100	1596900	1962600	1166900	264650	1794600	2146200	1930900	2010100	1808500	2802600	2533800	2398300
1371.570_30.33	0	0	34925	23960	0	24826	0	0	0	0	0	0	0	29797	34132	0	15396	0	31201	21970	0	0	0	0
1372.640_37.00	0	0	0	23614	0	0	43936	0	47648	0	0	0	0	0	42904	0	0	0	0	0	29795	37360	0	0
1377.536_32.50	0	0	0	18098	0	0	0	0	0	0	0	0	0	0	0	0	0	0	0	0	0	0	0	0
1380.837_38.00	0	0	22027	43420	27029	35929	0	0	0	0	0	0	0	30728	0	40741	36456	42588	35085	0	0	0	0	0
1384.471_27.17	0	268720	303040	452080	196300	464190	180680	335150	239630	429370	433750	703570	406250	326780	322730	0	386030	82702	225590	359240	440710	474820	587910	428240
1386.777_41.17	0	0	0	0	0	0	0	0	0	0	0	0	0	0	58815	0	0	0	0	0	0	0	0	0
1387.707_49.67	46146	0	8943.9	0	0	0	0	0	0	0	0	0	0	0	14066	37513	13576	0	0	0	0	0	0	0
1390.487_38.83	0	84301	81931	102490	25144	126430	0	0	0	0	92169	91882	0	48683	0	0	64420	90850	81472	87349	51680	143290	189600	105770
1393.531_33.83	0	100700	135570	162730	127770	152350	217620	150350	113100	178530	145250	177110	0	133530	89425	83569	125670	110690	88087	108410	106230	131240	0	72085
1395.698_32.67	0	0	0	0	0	0	0	0	0	0	0	0	0	14334	0	0	0	0	0	0	0	0	0	0
1406.578_32.17	0	0	24804	0	0	33797	0	0	0	0	0	79774	0	0	34868	0	0	0	0	0	0	0	0	45688
1407.458_29.50	0	36485	32081	71023	27654	0	0	33145	0	0	0	0	0	20178	38013	39970	60751	0	0	0	0	0	0	0
1409.474_28.83	0	1073900	1258900	1480600	1285200	1255800	1243700	1434500	834300	1541400	958640	1051500	473870	1032700	743650	280830	850270	1057400	879040	866250	1031500	1362300	464810	883960
1413.697_44.17	43752	32663	43731	25602	0	0	0	0	0	0	0	0	0	29776	22190	43896	30191	35967	0	0	0	0	0	0
1423.455_28.33	0	84466	135290	136730	50128	0	0	0	0	0	0	0	0	0	0	0	0	58779	0	28045	0	0	0	0
1423.741_58.33	243830	148840	92200	104130	145840	213910	88823	111890	118080	0	0	37773	0	124120	172810	210920	141860	119400	58181	0	35441	53457	0	120300
1425.456_28.17	159850	5776800	5249000	5995000	5031900	5763900	5776800	6161100	4508300	6066200	6342300	9053600	4132900	4537500	3012700	303690	5012000	5730800	5257000	5312600	4823500	7191000	6334400	6513300
1427.536_30.33	0	0	13409	33657	0	23456	0	0	0	0	0	0	0	14836	0	0	22363	0	0	0	0	0	0	0
1429.569_27.83	0	0	0	0	0	0	0	0	0	0	0	0	47797	0	0	18770	0	0	0	0	0	0	0	0
1430.534_26.00	0	0	0	0	0	0	0	0	0	0	0	0	48974	14540	15913	0	0	0	0	0	0	0	0	0
1431.495_29.83	0	0	44429	86759	55295	85848	0	0	0	85931	0	0	113780	62614	0	15128	38763	65219	39403	73028	50969	79841	44667	0
1437.626_46.17	0	0	0	0	0	36843	0	0	0	0	0	0	0	0	0	0	0	0	0	0	0	0	0	0
1439.470_28.33	0	51383	36954	45221	0	0	0	0	0	0	0	0	0	0	34825	0	28659	24961	0	0	0	0	0	0
1441.470_27.17	0	1055400	1116200	1412300	942600	1505800	905890	1557600	1108400	1530000	1672300	2161200	1113200	1118900	1004400	0	1230500	0	751320	1149800	1523600	1492200	1895000	1551100
1443.630_30.50	0	0	0	0	0	0	0	0	0	0	0	39937	0	0	0	0	0	0	0	0	0	0	0	0
1445.534_26.83	0	0	0	0	0	0	0	0	0	0	0	0	0	0	0	27345	0	0	0	0	0	0	0	0
1447.516_28.33	0	498890	360940	435110	335270	691950	278170	286210	208000	420710	418600	803960	521730	295580	139680	0	384460	439990	485760	468260	394030	617560	1042000	600770
1463.444_27.17	0	230040	184610	253360	109120	299670	75264	32168	93181	0	65941	254970	143560	157840	64167	0	210340	202220	113290	173090	141220	234790	442610	190530
1468.736_39.67	0	32427	0	26032	0	0	0	0	0	0	0	0	0	0	0	21662	22931	33778	0	0	0	0	0	0
1469.445_28.33	0	0	0	23494	0	38920	0	0	0	0	0	59826	0	0	0	0	45814	0	30293	45919	0	87457	134260	0
1477.687_32.17	0	0	0	0	0	0	0	59081	0	263970	153940	177930	187970	42232	61055	0	0	0	0	0	98755	120920	0	207800
1479.471_28.33	0	182910	121250	112800	97829	85949	0	0	0	0	35538	118850	0	78305	58231	0	106820	93854	47585	27287	0	64937	0	0
1480.558_30.67	0	38414	44041	54862	0	23858	0	0	0	0	0	0	0	22462	32637	25662	45923	0	0	0	0	0	0	0
1482.482_28.50	0	0	0	19845	0	0	0	0	0	0	0	0	0	0	0	0	32092	0	0	0	0	0	0	0
1492.503_31.67	0	63227	96899	81672	72439	55626	79084	0	78563	0	67442	66367	0	41683	48563	43546	70861	33172	36786	45907	52360	41717	0	33263
1493.565_27.17	0	0	0	0	0	53271	0	60815	50204	99544	115690	146440	75663	129370	59178	0	0	47646	29187	48236	77258	73562	85135	128330
1495.376_27.17	0	34704	18058	30799	0	22856	0	0	0	0	0	0	0	0	0	0	30644	0	0	0	0	0	0	0
1496.494_28.33	0	290470	283160	267610	208590	241540	210030	252820	109560	141020	164380	286590	123630	190100	211810	109940	241700	289480	246170	250220	178800	273080	157990	171380
1507.064_25.67	0	0	0	0	0	0	0	0	0	0	0	0	0	0	0	5767.6	0	0	0	0	0	0	0	0
1508.554_33.83	0	178360	227490	314180	255560	352160	398570	339810	225520	385990	348120	410440	0	213590	165600	186690	188020	233550	157030	202750	202160	225930	0	259900
1509.544_29.83	0	0	0	0	0	0	0	0	0	51780	0	91324	0	0	34774	0	0	0	0	0	0	0	0	50987
1510.795_46.17	618200	273810	337440	259900	279510	249740	168790	135580	184000	104620	252580	207370	307190	362990	326600	593090	280730	269590	232220	179020	201310	232170	220000	140490
1514.598_44.33	8778.5	22014	0	38854	0	29680	0	0	0	0	0	0	0	0	0	21582	24216	0	0	0	0	0	0	0
1519.480_26.67	0	0	0	0	0	0	0	0	0	0	0	0	0	40755	0	0	0	0	0	0	0	0	0	0
1524.491_28.83	134130	1374600	1647900	1771500	1624200	1498700	1487900	1855000	1396800	2126300	1229700	1326400	330390	1194000	912370	1171200	1014700	1325800	1010100	818130	1120500	1488200	310160	1022000
1524.784_56.67	0	0	0	0	0	61807	0	0	0	0	0	0	0	0	0	0	0	0	0	111550	0	106170	0	0
1530.615_28.50	0	96559	53474	91969	41662	158780	33739	59401	101950	151190	55148	70243	31482	80751	48823	197940	81682	92508	104700	93820	140120	100430	0	46381
1534.678_29.00	0	0	0	0	0	0	0	0	0	0	0	0	0	0	29280	0	0	0	0	0	0	0	0	0
1537.559_30.17	0	45222	75969	93714	71418	56204	59452	49189	54212	0	0	0	0	69699	45435	44045	75430	72886	53404	53015	28555	57853	0	0
1539.636_27.50	0	0	0	0	0	0	0	0	0	0	0	0	0	34275	0	0	0	0	0	0	0	37630	0	0
1540.512_28.83	0	510520	428170	522680	415520	456800	490050	605770	421110	553320	520350	915540	247790	315750	273090	198280	486700	490170	548870	413990	402450	489660	411150	443910
1541.784_42.67	0	116480	87170	97372	107530	46382	0	0	30613	0	0	55201	0	72912	62812	59767	65185	85098	0	45097	29027	51325	0	0
1542.512_33.33	0	0	0	0	0	0	0	0	0	0	0	33147	151930	42998	52838	0	0	0	0	0	47649	0	0	47006
1546.544_29.83	23959	406430	375590	651830	527170	585060	375590	336690	304140	862630	360200	257620	592760	348150	146830	619090	377610	534950	376140	423040	492760	604680	516000	440240
1552.548_28.50	0	0	0	0	0	0	0	0	0	0	0	0	0	0	0	20518	0	0	0	0	0	0	0	0
1553.536_28.83	0	294360	325830	391340	301730	333670	328400	395380	270310	334080	293590	517620	246690	184760	214300	52986	354260	322680	370410	320770	277420	301260	290970	267380
1558.739_32.17	0	0	0	0	0	21361	22690	0	0	111390	103970	56129	233900	46706	52625	0	0	0	0	40543	70152	73985	115980	96647
1562.504_28.33	0	284050	191210	299980	262560	388240	128680	87460	70216	275960	148570	315940	180310	173240	93728	227010	290710	272600	284250	231000	173500	320160	414780	148960
1564.719_40.67	0	0	0	0	0	0	0	0	0	0	0	0	0	0	0	0	24195	0	0	0	0	0	0	0
1567.823_45.83	443340	178520	161100	121950	185760	163480	90567	84473	148640	30313	124740	132600	161690	176730	166170	303700	150180	158780	119970	83650	173780	116460	120550	171340
1568.500_29.83	0	0	22361	65453	0	34517	29542	0	0	0	0	0	54245	0	0	54906	21819	40199	33624	30638	0	56741	0	0
1569.460_26.67	0	0	32392	42954	20108	0	0	0	0	0	0	0	0	22017	19905	0	36417	0	0	0	0	23422	0	0
1578.468_28.33	0	29514	32353	91555	79639	31120	0	0	0	0	0	0	0	35222	0	102990	67256	29169	0	0	0	37741	0	0
1579.588_32.17	0	0	0	41330	0	0	0	0	36779	0	0	0	0	0	0	11333	0	0	0	0	0	0	0	0
1581.640_40.67	141640	238030	170720	193420	256720	160790	143280	79782	242700	150080	152010	77541	70387	139090	131690	204770	216370	172920	152010	140430	136840	115580	0	97259
1592.543_30.50	0	0	0	0	0	53089	0	0	0	90211	76742	135620	0	49956	50916	0	0	0	0	28643	56667	66273	0	77569
1594.503_28.67	0	32070	0	0	0	0	0	0	0	0	0	0	0	0	0	13628	0	0	0	0	0	0	0	0
1595.584_42.33	0	19013	34599	85766	0	49508	68159	52513	0	0	0	38915	0	33859	36626	55466	41709	0	27456	42329	0	33673	0	0
1597.589_36.83	0	0	37213	50900	31759	0	0	0	0	75650	0	49594	0	24776	58149	32579	43304	45066	38386	42098	0	35217	0	0
1601.671_29.33	8481.3	0	0	0	0	0	0	0	0	0	0	0	0	0	0	15406	0	0	0	0	0	0	0	0
1609.568_39.67	0	0	18836	0	0	0	0	0	0	0	0	0	0	0	31985	0	27846	0	0	0	0	0	0	0
1611.766_50.00	240420	208130	91767	128670	287700	106140	0	0	96811	92534	135140	103530	0	131670	98750	197220	122570	102780	66700	65314	49444	64555	0	101270
1614.708_27.00	0	63521	142490	174280	124130	139050	180410	288870	299560	396140	383660	272650	292140	262060	263510	0	150010	223780	244860	163210	363420	233160	424000	412040
1617.584_30.67	0	0	20183	29979	0	26113	0	0	0	0	0	0	0	0	0	61391	0	30305	0	0	34620	0	0	30312
1623.691_39.00	27451	0	0	37165	0	0	0	0	0	0	0	0	121000	83878	92937	20725	36946	0	0	0	0	0	0	0
1630.838_44.33	0	0	0	0	0	0	44003	0	0	0	0	40058	122940	89964	110870	117090	110500	110250	190530	182300	237810	161290	247550	124230
1633.587_32.67	0	0	35084	34373	0	0	0	0	0	0	0	0	0	22646	0	0	19467	30019	0	0	0	0	0	0
1634.585_30.50	0	24240	50690	55180	50011	40136	46982	0	108170	47164	113090	130390	56330	70644	66774	0	45578	0	38157	48235	116530	68858	0	67700
1635.877_35.17	0	29841	26527	56968	0	32910	0	0	0	0	0	0	0	15800	26574	15262	28322	62825	0	0	0	21976	0	0
1637.081_42.83	0	50976	58314	139660	69980	75429	113950	67917	44206	76685	89452	79571	0	97917	58970	67550	93557	71328	49203	41873	28581	55137	0	65596
1637.800_40.50	99386	679670	526010	540310	858070	639080	186430	251460	525230	367000	340980	267510	0	346980	355110	481070	408250	353440	277480	275780	355230	371060	145410	295110
1639.124_42.83	47165	108790	60186	107630	115630	67582	50478	0	71885	86809	83862	0	0	59083	86228	66190	92804	59337	61121	58273	47750	40440	0	38597
1652.632_29.17	0	280780	328690	369610	350650	318060	371870	461020	452180	457220	257970	315560	74920	275750	209870	325570	287230	225510	242700	246610	212990	344370	82127	219410
1654.826_45.33	6547700	3473100	2680300	1975900	2761100	2501700	1863400	2018000	3227900	1279100	2437900	3139900	2078900	2415200	2363200	3096000	2704700	2754300	1552200	1394800	2801000	1863400	2030700	2227400
1655.788_44.33	0	0	0	0	0	0	171070	131110	170510	154880	131670	136750	344710	289040	359940	328760	329320	308320	574050	546660	593220	500320	748310	410750
1658.681_29.00	0	36665	0	26615	0	28790	0	0	0	0	0	0	0	28711	0	84989	22948	28751	30423	27212	33277	0	0	0
1659.580_40.17	0	70784	39388	33950	41964	0	0	0	0	0	0	0	0	0	0	51721	47755	64673	0	32897	0	0	0	0
1660.816_34.00	0	0	0	12436	0	0	0	0	0	0	0	0	0	0	0	0	0	0	0	0	0	0	0	0
1662.995_46.50	85819	160290	127430	168940	204660	105430	112960	46762	140480	0	142900	87235	0	99636	159420	72713	138240	118420	91196	97053	0	65338	0	66913
1663.996_46.50	125050	227430	179450	255190	268740	176340	123990	43378	167980	209080	228930	103340	83283	158300	206330	173210	205630	185530	180340	147260	186980	130820	92145	154660
1666.888_47.17	109060	71250	51814	32253	28446	0	0	0	0	0	0	0	0	29634	33350	51380	39223	40450	0	0	0	0	0	0
1668.915_45.33	39819	111250	64044	105550	85379	48502	65645	51775	39910	0	0	115940	0	75187	69342	90690	91299	65820	66179	33565	41698	29776	0	0
1672.834_43.17	0	0	0	0	0	0	1687300	1687300	2110300	2020100	1866800	1802300	3376900	2850300	3091600	3113600	2646000	3113800	5094200	5402000	5574400	5201800	6910100	5224000
1674.615_30.17	15197	163690	204860	294920	220740	240470	215340	183780	177210	364390	165990	161710	259270	192110	167510	229800	198860	238020	198370	204660	215140	253690	328150	206360
1680.871_46.50	1315900	2082400	1625600	2174800	2665100	1516600	1573100	1016800	2079900	2139100	2452400	1366600	913260	1590900	2043900	1245700	1602200	1765100	1490700	1573100	1696400	1206500	1205900	1402400
1682.722_41.83	0	0	0	22561	0	0	0	0	0	0	0	0	0	0	0	0	0	0	0	0	0	0	0	0
1686.600_26.67	0	0	0	0	0	0	0	0	0	0	0	0	54897	0	0	0	0	0	0	0	0	0	0	0
1690.667_30.50	0	0	145540	239020	57918	347280	218600	303560	345660	409420	513470	624710	259690	414630	382250	74079	135910	0	169960	258080	519250	364120	510750	525530
1691.538_26.67	0	20203	20635	0	26920	0	0	0	0	0	0	0	0	0	0	0	17221	0	0	0	0	0	0	0
1694.818_43.00	0	0	0	0	0	0	0	0	0	0	0	0	0	0	0	35565	0	0	0	24363	0	0	0	0
1702.582_25.50	0	0	0	0	0	0	0	0	0	0	15648	0	117540	33821	0	0	0	0	0	9156.9	0	24004	0	27061
1706.552_27.67	0	0	0	0	0	0	0	0	0	0	0	0	0	0	0	14922	0	0	0	0	0	0	0	0
1717.011_38.00	117170	747260	1162200	1573900	1375200	1469700	683300	740000	1493700	1279300	1184500	1331700	120500	1053200	758580	1742800	1291900	1573400	1354900	968650	1226800	919610	637300	848730
1719.097_42.00	0	0	0	0	0	0	0	0	0	0	0	0	0	0	0	0	0	0	0	0	0	0	46291	0
1719.767_60.17	13513	0	0	4745.4	0	0	0	0	0	0	0	17866	80132	0	12162	7884.1	0	14608	0	12089	0	0	0	0
1724.654_25.33	0	0	0	0	0	0	0	0	0	0	0	0	64472	0	0	0	0	0	0	0	0	0	0	0
1725.907_43.00	0	102770	76313	77105	95651	57306	90042	0	0	0	0	0	0	71604	89911	92937	85921	70500	75827	45366	67729	92196	0	103560
1729.034_38.00	0	16910	33780	59781	0	27201	0	0	0	0	0	0	0	32597	25973	76561	39845	44798	0	0	0	0	0	0
1736.763_32.50	0	107430	126710	124230	117250	120630	0	0	0	0	0	0	0	0	27902	21207	65797	48097	0	30378	0	16761	0	49736
1738.849_35.00	0	0	0	0	0	0	0	0	0	0	0	0	0	0	0	29314	0	0	0	0	0	0	0	0
1743.039_49.33	324320	190340	142460	174960	147280	137240	104490	123570	142320	92037	123200	88558	277230	142900	132970	244600	125920	189760	187520	83484	135700	176710	157440	116650
1750.004_43.17	0	169840	188710	154560	174740	126920	122590	0	0	0	125090	0	0	136570	168270	163020	150600	135710	125540	108820	133720	154690	0	0
1751.008_41.50	132010	185050	169330	224070	220370	175230	251550	171130	206290	198010	150170	86865	88167	184350	210350	317090	240600	198840	229640	141730	204290	187030	89357	230660
1755.841_42.67	5128800	3835900	3454300	2528400	4148400	3708100	1809800	1812800	3193000	2523400	2968100	2276300	603240	2108100	2796000	3025300	2294500	2681000	1878400	1587300	1524000	2433200	1937400	1693500
1756.752_44.00	149070	0	0	0	0	0	100350	0	299020	161380	253480	57085	0	0	0	0	118010	124090	0	0	0	0	0	0
1765.665_25.50	0	0	0	0	0	0	0	0	0	0	25503	55152	159630	25792	0	0	0	0	0	0	22616	31016	0	91707
1767.860_43.17	1734800	2289000	2339900	2069300	2366700	1585900	2437500	1636400	2090800	1829900	2248400	1458800	1376900	1899500	2126300	2211900	1845200	1914000	2362900	1709400	2437500	1925300	1244100	2534900
1777.841_45.17	0	24450	0	0	0	0	0	0	0	0	0	0	0	0	0	0	0	0	0	0	0	0	0	0
1784.811_44.67	0	31002	0	33401	0	26503	0	0	0	0	0	0	0	0	19384	47302	15361	28541	0	0	0	0	0	0
1791.923_30.33	0	0	0	0	0	0	0	0	0	0	0	0	0	0	0	0	0	0	0	0	0	0	0	35643
1794.619_38.83	0	56988	25660	64525	59505	0	0	0	0	0	49649	0	0	31079	46596	40290	61798	43318	41524	25275	27913	36680	0	0
1796.617_28.33	0	0	0	0	0	0	0	0	0	0	0	0	0	0	0	0	28760	0	0	0	0	0	0	0
1808.003_41.50	0	0	0	0	0	0	0	0	0	0	0	0	0	0	0	36775	0	0	0	0	0	0	0	0
1808.978_37.83	0	55053	41845	74293	71821	33220	0	40142	0	71741	0	0	0	28125	44444	70622	49003	51278	53806	27422	50104	47200	0	0
1810.887_46.33	49690	0	59785	52579	39863	25349	0	0	0	0	0	0	60410	30189	51327	109490	61291	28610	35105	0	0	0	0	0
1820.769_49.17	0	0	0	0	0	0	0	0	0	0	0	0	0	0	14323	21299	11729	0	0	0	0	0	0	0
1824.880_42.83	123860	294480	329780	339350	313380	221120	317270	131480	326220	235340	283120	117760	183090	301110	360690	317270	267580	198260	332830	268800	291750	196260	0	263640
1830.003_38.83	118890	965830	584000	790470	1085300	596680	313050	334230	461100	573340	874940	549500	118910	680420	393560	889280	690410	794250	556920	636790	577410	697090	228300	563090
1832.229_45.50	0	0	0	0	0	0	0	0	0	0	0	0	0	0	0	0	0	0	0	0	0	0	0	29535
1841.994_36.50	0	0	0	0	0	0	0	0	0	0	0	0	0	0	0	34750	0	0	0	0	0	0	0	0
1850.096_46.33	0	0	0	21739	0	0	0	0	0	0	0	0	0	0	0	36653	0	0	0	0	0	0	0	0
1851.307_43.00	150260	265900	234940	185530	248260	232870	157120	147610	193890	91449	204310	130580	0	170970	134550	253100	111600	200520	158280	179440	132500	152860	0	178530
1852.179_42.67	318630	366160	485100	333070	399790	415280	350860	276560	467040	278320	307790	306370	298500	363960	323130	405940	388760	337060	341000	361200	369190	340140	66540	248760
1853.968_41.17	0	0	0	37024	0	0	0	0	0	0	0	0	115680	120850	286280	71010	0	0	79877	0	0	0	0	0
1855.074_43.83	0	0	0	37229	0	0	0	0	0	0	0	0	0	0	0	0	0	0	0	0	0	0	0	0
1864.631_31.33	0	25127	66751	94591	77051	95686	94382	104920	42209	110840	94399	132280	0	41554	54487	82884	60080	60053	57273	55117	47341	58746	0	73674
1865.168_42.83	0	0	60078	0	0	35700	0	0	0	0	0	0	0	41578	74617	52385	0	0	0	0	0	0	0	0
1868.223_43.00	310280	586180	567250	523990	607020	465410	464620	423500	680670	430020	470450	343310	208920	526390	521060	465930	411570	383540	516510	477720	452750	447370	291300	464620
1870.140_42.67	1024300	1318200	1401100	1108400	1415400	1195200	1214200	1049500	1578800	1087800	1167500	1079700	805410	1221100	1166700	1324000	1144900	1086200	1204100	1118300	1167000	1148900	933620	1102900
1870.778_30.00	0	0	0	0	0	0	0	0	0	0	0	0	0	0	0	19706	0	0	0	0	0	0	0	0
1876.024_47.50	265080	111520	180380	209570	104310	92428	95012	0	49648	69365	107320	136400	294530	146730	155930	294000	189720	160640	109620	114060	167510	104980	0	52885
1877.119_42.67	412850	345810	469670	383490	396220	412850	412850	247990	386410	234830	343660	251610	416770	436840	397930	515640	401300	429420	383650	341990	352870	328760	169980	264100
1878.030_49.50	74813	45234	37878	35355	34349	33862	0	0	0	0	0	0	0	0	17166	57311	18716	21521	0	0	0	0	0	0
1879.696_29.50	0	0	24327	0	0	0	0	0	0	0	0	0	0	23104	27279	27088	0	0	0	0	0	0	0	0
1882.094_42.67	130940	259020	260590	196920	228510	157850	184470	86609	283110	87715	135590	134240	94237	206320	200270	261280	199720	155690	189390	213450	199850	194170	0	175610
1886.717_28.67	22051	72692	54073	63471	24748	83739	0	0	45882	88106	0	0	49109	69652	39458	170800	60637	33531	73206	84589	92605	78560	0	0
1894.060_41.17	5507300	4531700	4949800	4225400	4917300	4273900	4734400	3515800	4978600	3637400	4734400	3933300	4817600	4631600	4236200	5039400	4033800	4316300	4322500	3770900	4454100	4031600	4067600	3848100
1895.146_43.00	2181000	2247700	2100600	1993300	2483700	2032000	1993300	1858800	2429200	1792600	1948400	1926500	1871700	2061200	2326300	2599700	2151000	2057500	2308800	2189900	2057400	2052700	1475800	1824300
1895.680_29.00	74172	281150	284650	321030	267570	133540	304890	250870	192100	200810	221150	246870	358670	240190	295070	171880	304890	265870	262610	219490	249340	194570	298440	263100
1895.980_54.17	0	0	0	0	0	63100	0	0	0	0	0	0	0	0	0	0	0	0	59955	49986	0	28076	0	0
1897.862_42.67	0	0	0	0	0	0	0	0	0	0	0	0	0	38980	73955	0	0	0	0	0	0	0	0	0
1901.632_29.33	0	0	0	0	0	0	0	0	0	0	0	0	0	0	0	0	17625	0	0	0	0	0	0	0
1902.673_28.67	0	0	0	0	0	0	0	0	0	0	0	0	0	0	0	37334	0	0	0	0	0	0	0	0
1906.990_42.67	0	80138	142100	109050	79832	51028	0	0	0	0	0	0	0	77953	0	155060	83262	63260	53965	125750	0	0	0	0
1910.076_40.83	0	0	0	0	0	0	0	0	0	0	0	0	0	0	83116	0	0	0	0	0	0	0	0	0
1911.156_43.67	0	0	0	76880	51712	49651	0	0	0	0	0	0	0	0	100450	0	52861	0	0	0	0	0	0	0
1911.962_41.17	23467000	19644000	18315000	16663000	21426000	16789000	22840000	19539000	24926000	19799000	22496000	20975000	22852000	17901000	18265000	17483000	15866000	18455000	20936000	19098000	20559000	18033000	17699000	20068000
1912.967_50.00	0	19794	0	0	0	4702.6	0	99508	0	129480	16183	71376	0	0	0	0	0	0	0	0	0	0	148130	0
1913.934_48.83	0	0	7319.4	2824.4	0	0	0	0	23892	0	0	54351	0	0	0	0	0	0	0	0	0	0	0	0
1915.200_49.50	0	0	0	0	0	0	0	0	0	31351	0	0	0	0	0	0	0	0	0	0	0	0	0	0
1924.024_43.00	290260	532590	462720	553190	422820	296710	358120	139430	253690	209590	161690	57230	222510	334360	362200	575280	387330	341750	517250	432440	334410	340440	96962	209710
1925.029_36.50	0	41586	39896	56049	48624	0	0	0	52268	0	0	48638	0	22028	21627	33494	48399	29016	43878	25347	0	0	0	0
1927.753_30.67	0	0	0	9013.1	0	46506	34041	48735	50057	141680	86824	91929	225750	81671	40139	0	0	0	29404	53326	100500	108670	208000	73784
1931.736_38.33	0	119040	78741	133550	101610	99111	65135	58546	0	245940	158800	79421	64184	116720	78093	131620	156570	171070	192570	109870	63962	114520	127450	103880
1933.912_43.00	95320	140700	47465	97900	65766	40143	0	80927	109080	0	36218	0	73419	81145	60729	164020	48676	37009	164400	120090	59907	117860	0	103890
1939.950_42.67	201650	68339	79749	68772	77793	43099	0	0	74981	0	0	0	0	30521	100340	118290	94495	41057	40545	22608	0	38416	0	0
1943.630_29.00	0	0	0	0	0	21189	0	18147	0	92095	81060	119580	237080	0	0	0	0	0	0	31842	58366	105980	146210	110800
1943.911_46.00	0	22963	28037	36203	65922	0	0	0	23992	0	43251	0	0	50297	23269	45187	0	36758	0	0	0	31247	0	0
1944.802_37.50	0	0	23540	25343	0	0	0	0	0	0	0	0	0	0	0	28285	35105	0	0	0	0	0	0	0
1948.934_48.33	51851	0	0	11713	0	0	0	0	0	0	0	0	0	0	0	22532	19542	0	0	0	0	0	0	0
1952.862_44.67	0	0	0	26892	0	0	0	0	0	0	0	0	0	44566	33434	60055	19537	32976	0	0	0	0	0	0
1954.041_41.17	0	0	0	0	0	0	0	0	0	0	0	0	0	0	41044	0	0	0	0	0	0	0	0	0
1959.728_32.00	0	0	25901	23341	0	0	0	0	0	0	0	0	0	0	19807	0	30985	0	0	22811	0	0	0	0
1973.946_51.00	0	0	0	0	0	0	0	0	0	0	0	0	0	0	0	26459	0	0	0	0	0	0	0	0
1974.849_27.17	0	0	0	0	37355	0	0	0	0	0	0	0	0	55608	30023	0	30388	0	45200	0	35672	50066	0	67134
1975.715_31.33	0	0	42275	56120	45475	31442	40654	0	0	0	0	62734	0	44211	39897	26616	47026	51308	41351	36879	64525	0	0	0
1978.856_42.17	0	0	0	0	0	0	0	0	0	0	0	0	0	37398	44006	0	0	0	33105	0	0	0	0	0
1991.843_28.50	0	90360	70989	92569	160380	75790	137340	83554	46018	113050	99812	109660	110150	141510	109990	0	103820	125130	159100	130690	164630	158820	70485	147080
1992.802_27.17	0	59888	115610	90904	162490	94836	144470	101270	216940	160950	215890	203880	225190	258910	162510	0	159430	185680	209290	194850	198980	234400	386990	356860
1994.671_28.00	0	0	0	17973	0	0	0	0	0	0	0	0	0	0	0	0	16136	0	0	0	0	0	0	0
1998.202_39.50	0	57815	35720	42998	41814	35974	0	0	0	0	31393	0	0	53741	29035	60583	25059	0	35962	38344	36070	0	0	0
1998.726_29.67	0	0	0	0	0	0	0	0	0	0	0	0	0	0	21882	0	0	0	0	0	0	0	65353	0
2001.834_27.17	0	0	0	25289	0	0	0	0	0	0	37918	0	132390	47447	35435	0	43485	33604	0	0	0	38539	0	0
2003.808_40.83	0	0	0	0	0	0	0	0	0	0	0	0	0	32629	21886	0	0	0	0	0	0	0	0	0
2007.748_32.83	0	0	0	0	0	0	0	0	0	0	0	54833	0	42737	43993	0	0	50030	84568	67297	0	61923	68399	0
2008.645_33.33	0	0	0	23427	0	33553	0	0	93403	111820	114690	92477	0	105760	88576	23665	0	47876	49404	57352	164360	82054	63295	158390
2014.756_28.83	0	0	0	0	0	15274	8936.5	0	0	22939	66591	70352	316070	0	64314	0	0	0	0	43627	91820	73083	278690	45540
2016.684_26.33	0	0	31420	25776	0	0	0	0	69038	60213	0	70359	90145	34689	38350	0	0	48679	89673	76459	38013	33920	95033	0
2017.811_26.50	0	0	0	18580	0	0	0	0	0	0	33517	0	0	33097	41198	0	16502	0	0	20500	0	0	49052	0
2018.781_29.17	0	0	0	0	0	0	0	0	0	0	0	0	0	28860	0	0	24304	0	0	0	0	0	0	0
2019.880_38.50	41841	45374	65171	97283	89968	29835	0	0	40559	0	0	0	0	63890	84820	107780	92845	70910	66270	29726	33012	0	0	0
2022.064_39.50	68524	154330	123250	136110	105640	123140	96923	0	157390	0	93287	0	0	115590	99064	146410	112450	77727	105000	122890	79779	47436	0	48266
2023.219_41.67	53869	108290	83722	76164	125310	62489	74732	34926	72160	75972	37702	94686	43584	53151	73096	119690	84888	64964	69840	67403	124410	56328	68323	64128
2031.153_31.50	0	0	0	0	0	0	0	0	0	0	0	0	104500	0	0	0	0	0	0	15526	0	18770	0	40907
2040.024_39.50	851160	1143300	1003400	1004800	1224400	853820	892950	626390	1431600	1083900	947770	842590	464440	897900	787660	1020700	951770	830270	782060	901130	1008400	582370	639890	753930
2043.106_49.50	117350	114120	86172	108570	145240	35407	40860	35535	124180	0	84461	96775	33954	68499	70077	130380	69147	42487	50815	23899	45557	50446	0	33330
2052.037_39.67	0	0	0	26202	0	0	0	0	0	0	0	0	0	0	0	44535	0	0	0	0	0	0	0	0
2058.087_36.50	0	0	0	0	0	0	0	0	0	0	0	0	0	0	0	16195	0	0	0	0	0	0	0	0
2060.019_55.17	19172	0	0	0	0	0	0	0	0	0	0	0	28004	0	17173	14287	8845.1	13866	0	0	0	0	0	0
2066.015_55.33	0	0	0	0	0	86769	0	0	0	0	0	0	0	55252	71121	0	0	0	0	62108	64029	0	0	0
2069.122_42.83	0	0	0	33976	0	0	0	0	0	0	0	0	0	25872	0	0	0	0	0	0	0	0	0	0
2077.115_48.83	0	0	0	0	0	0	0	0	0	0	0	0	0	0	0	19232	0	0	0	0	0	0	0	0
2082.134_41.17	0	0	0	0	0	0	0	0	0	0	0	0	0	0	64374	13793	0	0	0	0	0	0	0	0
2082.647_30.17	0	34471	39829	0	0	29416	0	0	0	0	0	0	0	42642	25157	0	56229	0	29591	47094	28514	0	0	0
2115.937_46.50	508100	299640	206200	338380	352320	248040	145650	181100	87632	149360	169580	167220	1239400	562850	548430	519060	408620	446510	223930	87066	160240	224850	204510	172130
2119.795_29.17	0	33630	58492	98078	54127	47925	101470	79415	119330	116450	146660	131290	221560	58244	77055	0	71768	105500	153120	119850	93599	71708	154990	64882
2129.740_26.00	0	0	0	0	0	0	0	0	0	0	0	0	147870	45214	52345	0	0	0	25245	0	56599	0	85053	0
2130.889_34.00	0	29109	0	0	0	0	0	0	0	0	47266	0	66745	0	31030	0	31598	31830	58663	45433	49902	0	61576	0
2162.783_31.17	0	25962	47623	31817	0	0	0	0	0	0	0	0	89170	20797	66543	31440	49380	21459	29979	0	0	0	0	0
2169.661_30.17	0	81811	73881	112450	38564	82031	110100	87275	147370	0	55486	67500	0	94039	74745	46682	128580	63618	76270	92386	58233	98218	0	79530
2178.962_29.83	7954.3	136500	161240	153830	119270	141200	282940	137260	184110	217070	182020	260340	98520	188310	163430	213650	204050	180760	178050	160140	217120	159500	70922	127620
2179.962_36.50	0	0	0	0	0	0	0	28970	0	0	0	0	0	0	0	0	0	0	0	0	0	0	0	0
2190.075_51.00	0	0	0	0	16117	0	0	0	0	0	0	0	63074	0	9921.7	48287	11060	0	28598	7118.6	0	0	0	0
2190.702_45.17	660090	105380	194150	127540	298820	132530	155030	147910	184830	95668	140140	146080	178040	167060	208940	201400	168250	137380	110110	127030	112110	106790	105670	0
2193.659_45.33	38619	0	24314	17622	0	15135	0	0	0	0	0	0	0	0	0	18448	0	0	0	16324	0	0	0	0
2194.838_32.67	54152	0	52987	61519	56718	0	51684	0	0	0	0	0	53615	64336	42947	47140	53466	0	45421	35622	27581	49530	0	32896
2204.014_34.33	0	0	0	0	0	0	0	0	0	0	0	0	0	0	17385	0	0	0	0	0	0	0	0	0
2214.919_41.17	0	0	0	0	0	0	0	0	0	0	0	0	52204	26873	42266	32275	0	57354	0	0	0	0	0	0
2215.975_47.67	274700	107540	157990	186630	205270	90935	110430	117670	40372	108640	143700	151750	341600	173440	162790	241040	158800	201390	153470	47394	119850	179370	79256	112050
2216.802_30.67	0	0	0	35868	0	0	38843	0	0	0	0	0	0	26559	26367	23129	0	0	28975	0	0	0	0	0
2217.997_30.50	14389	31989	22096	0	0	0	0	0	0	0	0	0	0	43862	33142	60410	29109	34747	53235	24724	0	0	0	0
2219.769_31.67	33592	122220	165250	139940	133490	130260	142480	124950	90361	97011	115230	113590	212390	121040	114630	123420	155040	102860	136540	127080	122850	91177	195060	165940
2233.767_32.50	0	0	0	24743	0	0	0	0	0	0	0	0	0	40091	37494	52349	48226	0	43499	0	0	0	0	0
2235.080_50.00	0	0	0	0	0	0	0	0	0	0	0	0	62592	15915	0	0	0	0	0	0	0	0	0	0
2235.987_29.83	146690	709620	818430	961150	775270	800210	1363100	1190800	1000400	1263100	1130900	1451100	635550	958750	836050	1031900	925430	963430	999140	905730	1151100	872300	627330	984480
2242.975_33.50	0	48194	46670	43826	40225	0	42544	0	0	0	0	0	166930	41676	101290	31768	69475	52872	59871	95339	104130	41242	81803	58181
2249.996_30.67	24406	84879	97878	124850	67121	36491	114360	46942	0	122210	0	88311	128000	111960	64424	128550	105480	107450	127490	95076	70278	72699	0	68972
2251.770_29.83	95879	167360	233260	233850	249220	144700	249220	116120	134440	301610	174390	170420	236340	230960	197570	217640	226840	224950	279700	201430	201200	281870	98626	143610
2257.734_32.17	0	0	34166	39815	35663	52946	76853	55079	104440	108150	136840	147510	182670	84355	94563	0	82730	0	58785	104340	182390	101110	137500	65706
2259.106_37.00	0	0	0	0	0	0	0	0	0	0	0	0	0	0	23969	26078	24393	0	0	0	0	0	0	0
2275.039_30.67	0	33687	0	40062	0	0	0	0	0	0	0	0	50182	25238	32822	51218	38725	31162	34786	28977	0	36954	0	0
2279.998_42.67	1421700	1186600	1090900	1011400	955410	932410	1083000	1020200	1095600	1050700	1194900	1338500	1299300	1351000	1682500	1196400	1168200	1698100	1115500	1455300	1284900	1266500	859500	1105000
2280.978_50.50	0	0	0	0	0	0	0	0	0	0	0	0	0	0	0	0	0	0	0	0	0	14187	0	0
2282.203_41.83	0	0	0	28468	0	0	0	42465	0	0	0	0	0	21317	0	0	0	0	0	0	0	0	0	0
2283.032_51.50	0	26039	0	0	0	0	86337	0	0	0	0	0	0	0	0	0	0	0	0	0	0	0	0	0
2283.826_49.33	0	0	0	0	0	0	0	0	0	0	0	50108	0	0	0	0	0	0	0	0	42136	35681	0	0
2290.805_32.00	0	184150	206440	192230	171640	148320	169190	89741	102530	59990	126700	135430	261890	147820	155580	174140	236460	113720	112070	163070	153250	126600	198230	152660
2292.939_36.83	0	0	0	0	0	0	0	0	0	0	0	0	0	0	0	0	0	0	0	0	0	18126	0	0
2296.022_29.83	0	0	0	0	0	0	0	0	0	0	0	0	0	0	0	17343	0	0	0	0	0	0	0	0
2296.668_27.50	0	0	0	0	0	0	0	0	0	0	0	0	0	0	0	0	23251	0	0	0	0	0	0	0
2306.820_30.33	100520	467890	629510	623930	498340	541880	979780	757550	589930	858970	716820	917720	527140	644710	531500	757660	669290	619900	642750	586140	728930	531590	291970	594530
2309.185_37.50	0	0	0	0	0	0	0	0	0	0	0	0	0	0	0	0	0	0	0	0	0	0	0	54312
2311.789_31.17	0	0	22046	0	0	0	0	0	0	0	0	0	0	19976	20578	37418	32138	0	28592	0	28429	0	0	0
2312.971_30.33	0	0	0	0	0	0	0	0	0	0	0	0	0	16643	14715	0	0	0	0	0	0	0	0	0
2314.793_26.17	0	90046	120390	125570	142490	90209	102560	143270	189730	252390	238020	257990	310870	173960	174810	0	180760	0	129940	155710	286130	165510	274840	152570
2321.004_43.17	0	0	29080	37917	0	0	0	0	0	0	0	0	0	44663	56343	68171	39042	36408	39009	0	0	0	0	0
2322.990_29.17	80810	157050	211310	202730	167390	126000	211460	195610	144730	182430	171420	110470	170330	209890	145160	218610	222470	198160	211990	168900	147250	183890	129640	142900
2326.063_50.50	0	0	0	0	0	0	0	0	0	0	0	0	0	0	0	12630	0	0	0	0	0	0	0	0
2327.981_29.17	0	0	99301	87342	72981	62972	71392	79360	0	61946	0	34350	0	111830	82181	104800	115980	80637	92894	105160	62404	58230	0	73399
2336.753_33.33	0	0	0	23032	0	0	0	0	0	0	0	0	40100	18107	39560	0	0	0	0	0	46522	0	0	0
2342.402_41.33	0	0	0	0	0	0	0	0	0	0	0	45966	0	0	0	0	0	0	0	0	0	0	0	0
2346.245_44.33	0	0	0	0	0	0	0	0	0	0	0	0	0	0	40613	24231	18899	0	0	0	0	0	0	0
2352.881_26.17	0	0	0	0	0	0	0	0	0	0	0	0	101980	39352	29139	0	31442	0	36856	0	0	0	0	0
2356.056_37.00	0	0	0	0	0	0	0	0	0	0	0	0	0	0	15252	0	0	0	0	0	0	0	0	0
2357.094_47.67	228560	100290	82588	99400	114830	70434	86316	77980	0	0	21436	0	122870	71683	92741	164710	84411	87843	107210	36670	81810	0	139060	0
2363.820_30.83	0	0	24296	0	0	0	0	0	0	0	0	0	0	0	24080	40296	30966	27931	0	0	32954	0	0	0
2368.953_25.67	0	0	0	0	0	0	0	0	0	0	0	0	45531	0	15254	0	0	0	0	0	0	0	0	0
2378.089_42.67	196230	152710	152060	187140	87908	118950	165280	101210	132790	50634	172250	177480	284820	246050	321380	222290	203740	279490	172520	246970	189500	185060	61233	169410
2379.023_44.17	58812	0	0	36914	30686	0	0	0	0	34165	0	0	31668	55159	66331	76023	45160	32965	27819	22840	0	20572	0	21446
2380.009_29.17	25340	0	50451	40104	0	0	45895	0	0	0	0	0	0	43534	43982	56638	43431	34054	37816	40411	0	0	0	0
2380.743_32.00	0	0	0	0	0	0	0	0	0	0	0	0	51705	23072	20800	22126	27067	0	0	0	0	0	0	0
2385.864_25.33	0	46207	130360	162180	124880	155720	280000	273320	288270	484280	569290	409610	859830	308740	312740	0	126330	0	332520	304360	590100	432830	1116500	342770
2387.084_32.00	31339	99960	62594	80742	61566	73325	0	73630	0	0	104740	0	97593	76912	100260	105820	73663	121640	105740	49627	75825	58928	0	66491
2388.078_31.67	0	0	0	0	0	0	0	0	0	0	0	0	0	0	0	0	0	0	0	0	0	0	0	28550
2390.094_38.83	512060	422750	367220	412560	600070	474000	284380	502870	521380	640780	604690	275100	261100	560230	615920	621390	419500	422470	506230	412910	557000	476950	582410	618910
2392.970_45.67	0	0	0	0	0	0	0	0	0	0	0	0	0	0	0	0	0	0	0	0	0	15980	0	0
2395.071_45.50	112740	46735	38097	36149	55760	0	0	0	0	0	50355	0	99305	52479	61094	56168	53900	40114	20372	31601	0	25455	0	0
2396.967_29.00	0	55299	43854	53132	45976	0	52558	0	0	0	0	58627	138690	87641	60214	104270	72747	68659	87802	54189	42812	0	0	47605
2404.058_39.50	0	0	0	0	0	0	0	0	0	0	0	0	0	25920	23737	34239	0	0	0	0	0	0	0	0
2406.011_43.17	0	30141	70925	106250	51078	0	95801	109540	0	0	106190	89627	0	75613	183120	153220	102770	124930	198970	73327	82114	95374	68280	0
2407.809_31.00	0	0	0	0	0	0	0	0	0	0	0	0	0	0	0	0	0	0	13358	0	0	0	0	0
2412.129_38.50	56397	0	0	16371	0	0	0	0	0	0	0	0	0	0	44154	85052	33111	0	0	25266	0	0	0	0
2412.816_27.17	0	0	0	0	37914	0	0	41426	0	0	0	0	147190	80319	74439	0	69115	0	83112	53702	109020	0	155070	0
2413.782_30.17	0	28981	0	0	0	0	0	0	0	0	0	0	0	0	0	26627	44774	0	0	0	0	0	0	0
2419.082_43.17	42863	0	23773	36986	0	0	0	0	0	0	0	0	0	43004	56661	43167	49970	55192	0	39186	0	0	0	0
2424.831_32.00	0	0	0	0	0	0	0	0	0	0	0	0	77423	0	32587	0	18194	0	38018	0	44910	0	0	0
2426.036_32.50	0	0	0	0	0	0	37986	0	0	0	0	0	45661	0	25700	0	0	0	20367	0	0	19927	0	0
2426.739_27.00	0	0	0	15225	0	0	0	0	0	0	0	0	0	0	0	0	32649	0	0	0	0	0	0	0
2428.117_35.00	0	0	0	25491	0	0	0	0	0	0	0	0	0	0	0	35468	30137	0	26078	0	0	0	0	0
2433.123_45.83	0	0	23159	33526	0	0	0	0	0	0	0	0	0	31946	31835	46734	25151	21977	0	0	0	0	0	0
2433.966_29.33	0	0	0	0	0	0	0	0	0	0	0	0	0	30782	33639	0	0	0	0	0	0	0	0	0
2434.030_49.67	0	0	0	0	0	0	0	0	0	62511	0	0	0	0	0	0	0	0	0	0	0	56816	0	0
2435.123_44.50	0	0	0	50678	0	0	0	0	0	0	0	0	0	0	0	0	0	0	0	0	0	0	0	0
2436.195_42.67	1162900	829530	838930	813340	652000	689300	811540	809460	639530	811540	768070	853430	1117100	978680	1297300	1069200	978130	1336800	908040	1026000	861610	857950	517870	780500
2437.081_47.67	0	0	0	0	0	0	0	0	49817	0	0	0	0	0	0	0	0	0	0	0	0	0	56172	0
2437.808_25.50	0	0	0	0	0	0	0	0	0	0	0	0	58799	0	0	0	0	0	0	0	0	0	0	0
2438.125_51.67	0	0	0	0	0	0	41151	0	0	0	0	0	0	0	0	0	0	0	0	0	0	0	0	0
2438.952_48.83	77469	0	0	0	0	0	71306	0	35131	0	109950	87729	0	0	0	0	0	0	0	0	77783	0	0	0
2439.704_43.50	0	0	0	0	0	0	0	0	0	0	0	0	0	0	0	0	28754	0	0	0	0	26610	0	0
2442.970_31.17	0	306860	427230	500470	618870	583070	1117100	654100	1060600	1600200	1574900	1117100	2039800	689410	795430	0	636660	0	1117100	939720	1652800	1090500	2438700	1002600
2443.929_33.33	0	0	0	0	0	0	8435.6	0	0	0	0	0	0	0	0	0	0	0	0	0	0	0	0	0
2447.213_53.50	0	0	0	0	0	0	0	0	0	0	0	0	0	117750	127560	164060	116130	120600	256980	152340	173070	268160	191800	165910
2448.216_47.17	0	0	0	0	0	0	0	0	36240	0	42911	0	223660	65398	70377	133650	61707	96455	153850	89561	180500	110040	232700	97128
2458.129_32.00	0	72124	29735	65071	27833	0	0	0	0	0	0	0	0	72317	74580	108480	85936	55465	56489	0	64193	0	0	0
2458.756_25.33	0	0	0	0	0	0	0	0	0	0	0	0	19750	0	0	0	0	0	0	0	0	0	0	0
2465.050_32.17	0	0	0	0	0	0	0	0	0	0	0	0	0	0	0	0	0	0	0	0	0	37950	46140	71149
2465.085_53.50	0	0	0	0	0	0	1063400	1095700	1032900	681530	1151200	726420	4576400	1988900	2138000	3129400	2112300	2730500	4531800	2719800	4448400	4200500	5740300	3765400
2465.912_28.00	0	309410	300860	316230	283840	166880	315590	293270	198780	550710	370770	360290	1744400	355570	352750	163900	490950	621630	556520	413470	348600	332870	413740	407210
2466.071_54.00	0	0	0	0	0	0	0	0	0	0	0	0	0	0	0	0	0	0	0	0	0	48802	0	0
2467.083_35.33	0	0	0	0	0	0	25081	0	0	0	0	0	0	0	0	0	0	0	0	0	0	0	0	0
2468.113_53.33	0	0	0	0	0	0	0	0	0	0	17141	0	0	0	0	0	0	0	0	0	0	124440	0	0
2472.023_30.67	0	0	34322	36773	35831	0	35294	0	0	0	35598	0	0	37166	24467	18047	21832	32433	27107	28683	0	0	0	0
2476.876_44.17	0	0	0	0	0	0	0	0	0	0	0	0	0	0	25489	22071	27154	0	0	0	0	0	0	0
2483.853_33.33	0	212850	323410	321620	329180	165420	247420	254770	378860	312530	514470	396260	986340	465910	442450	0	432960	474590	545380	325190	692560	297660	547840	415600
2490.286_46.67	0	0	0	17127	0	0	0	0	0	0	0	0	0	0	0	0	0	0	0	0	0	0	0	0
2498.888_30.00	0	0	35317	0	0	0	0	0	0	0	0	0	44261	40571	78843	58106	71395	0	0	28876	0	0	0	0
2503.205_41.67	86167	149920	141550	115250	237450	97127	272640	237350	198000	150260	286240	168240	280780	272640	272640	124590	160840	190980	357710	172910	170830	81553	0	243800
2513.024_30.50	0	0	0	0	0	0	0	0	0	0	0	0	0	0	0	0	17853	0	0	0	0	0	0	0
2514.826_33.67	0	0	0	0	0	0	0	0	0	0	0	0	0	0	26212	36317	39053	41124	29912	24442	0	0	0	0
2515.383_34.33	0	0	0	46919	33613	0	0	0	0	0	0	0	0	0	0	0	0	0	0	0	0	0	0	0
2519.154_40.00	0	27684	0	82840	55079	0	40794	0	0	0	109050	39051	0	82023	97436	105390	47214	41360	87952	97728	45736	17783	137630	51850
2525.210_41.50	0	0	0	0	0	0	0	0	0	0	0	0	0	0	0	25174	0	0	0	0	0	0	0	0
2525.935_28.50	0	164170	213940	259500	238270	156450	294600	191050	213210	371050	352690	367400	1083500	271080	342320	93299	436580	390980	587910	415720	234060	361160	478950	447920
2527.284_42.67	38504	65288	63814	73695	0	0	0	0	0	0	0	0	0	59286	102870	79475	63333	90920	69695	79190	71019	76788	0	47961
2527.880_31.00	0	0	0	0	21196	0	0	0	0	0	0	0	0	0	0	0	0	0	0	0	0	0	0	0
2539.899_29.33	0	0	0	0	0	0	0	0	0	0	0	0	0	0	0	0	26392	0	0	0	0	0	0	0
2541.115_26.83	0	0	0	0	0	0	0	0	0	0	0	0	0	0	36729	0	0	0	0	0	0	0	0	0
2541.925_28.33	0	0	0	0	0	0	0	0	0	0	0	0	0	26463	33938	0	38352	0	28477	0	0	0	0	0
2544.790_33.50	21463	26536	33489	0	0	0	0	0	0	0	0	0	42532	38752	34294	50219	65780	39537	56844	32643	0	0	0	0
2545.328_34.00	0	0	0	63773	48813	0	0	0	0	0	0	0	0	0	0	0	0	0	0	0	0	0	0	0
2549.318_44.33	0	0	0	0	0	0	0	0	0	0	0	0	0	0	72790	0	41154	0	0	0	0	0	0	0
2553.179_42.33	0	0	0	0	0	0	0	0	0	0	0	0	0	0	50381	0	0	0	0	0	0	0	0	0
2555.946_28.33	0	199450	234320	254520	294050	159150	278600	200780	212620	426130	347900	357340	1145400	284960	281570	104690	413800	363110	520280	411430	297650	341400	441110	433120
2561.082_30.67	78939	304240	200430	276090	255030	75389	167690	183560	122890	154600	112200	153460	469230	272200	220870	480500	295980	331790	261430	175540	212630	145060	248650	144210
2562.257_39.33	58008	52721	0	65683	0	0	0	0	0	0	23143	0	0	37283	90482	100360	39378	49431	0	0	0	0	0	0
2563.166_39.67	0	0	0	0	0	0	0	0	0	0	0	0	0	0	0	31836	0	0	0	0	12583	0	25281	0
2563.932_41.50	453190	382050	301410	491170	450010	224160	335070	347650	426150	300060	354840	258430	638780	484200	652660	458340	437400	421540	516740	489380	436260	271680	395030	376910
2565.125_54.33	0	0	28001	0	0	49826	0	0	0	0	0	0	0	0	0	28582	0	0	0	0	0	0	0	0
2565.921_45.83	0	0	0	0	0	0	0	0	49776	0	0	41075	0	0	0	0	0	0	0	0	0	0	29745	0
2567.174_49.17	0	0	0	0	38163	0	76137	0	0	0	0	0	0	0	0	53120	0	0	0	0	0	0	0	0
2567.913_31.17	27934	0	39692	48531	0	0	53235	0	0	0	29504	0	0	72744	44037	61059	71482	37420	43247	70265	55388	0	0	0
2570.998_42.67	0	0	0	0	0	0	0	0	0	0	0	0	0	30618	47908	21385	0	0	26793	0	0	0	0	0
2571.950_28.33	0	0	0	0	0	0	0	0	0	0	0	0	48970	0	45836	0	27050	0	37133	0	0	0	0	0
2577.079_29.67	0	0	0	0	0	0	0	0	0	0	0	0	0	0	22725	0	0	0	0	0	0	0	0	0
2578.142_39.33	0	0	0	47710	32391	0	0	0	0	0	0	0	58280	44903	33719	42933	32108	0	47760	0	0	0	0	0
2584.138_29.33	0	91596	103340	118290	119170	51413	150620	101640	133380	0	82352	0	55430	151350	101940	139980	161670	146790	183370	151140	101050	151310	82873	103020
2584.796_31.17	0	55110	63491	0	83402	53591	88325	0	100420	0	46782	0	0	46489	66806	76901	79882	105170	0	0	0	94104	0	0
2585.373_34.33	0	0	0	104180	0	0	0	0	0	0	0	0	0	0	0	0	0	0	59226	79958	98638	0	0	0
2586.411_34.00	25211	34264	0	64868	82605	0	0	0	37867	0	54997	34767	61683	57146	47076	60560	44103	61304	69607	83157	35727	51865	0	0
2594.356_49.17	0	0	0	11661	0	0	0	0	0	0	0	0	38770	0	13878	26293	0	0	0	0	0	0	0	0
2599.883_29.33	0	207090	170350	218930	141020	138420	203420	144810	61832	157690	110160	106720	315760	261260	362500	227870	266450	223540	371400	291990	237030	254300	214520	154160
2601.269_35.50	0	0	0	0	0	0	0	0	0	0	0	0	0	0	0	0	0	0	0	0	0	0	0	49006
2609.962_29.17	0	39316	40096	63689	0	0	56693	50923	0	0	56065	0	280590	45917	76404	59342	74789	87290	132370	122340	91413	30597	0	0
2613.336_34.50	0	0	0	18101	0	0	0	0	0	0	0	0	0	0	0	0	0	0	0	0	0	0	0	0
2626.063_27.17	0	0	41786	0	0	0	38623	0	0	0	0	0	276750	75296	64349	15626	50637	74554	81812	33770	45766	0	0	0
2628.088_26.50	0	0	65892	0	36806	0	0	0	61023	0	98527	87304	180300	94481	99724	0	71060	0	91848	65807	116260	49046	0	0
2629.109_30.67	0	0	0	0	0	0	0	0	0	0	0	0	0	0	0	30445	0	0	0	0	0	0	0	0
2640.154_33.83	0	0	0	0	0	0	0	0	0	0	0	0	0	0	0	0	0	0	0	39832	0	0	0	0
2643.165_30.00	0	0	0	0	0	0	0	0	0	0	0	0	0	0	0	27575	0	26979	0	0	0	0	0	0
2659.178_31.00	0	0	0	26991	0	0	0	0	0	0	0	0	40598	0	25424	30013	21577	0	40897	0	0	0	0	0
2663.185_26.17	0	0	0	0	0	0	0	0	0	0	0	0	169470	39614	34983	0	26178	0	57321	37336	0	0	91091	0
2663.945_33.33	0	0	57103	30556	88066	0	33188	0	59656	52405	183430	89716	335630	157530	164500	0	120080	131490	274670	115620	345620	138620	0	164440
2672.470_44.00	0	0	0	0	0	0	0	0	0	0	0	0	0	0	23269	0	0	0	0	0	0	0	0	0
2675.193_30.00	0	0	0	0	0	0	0	0	0	0	0	0	0	0	0	23500	0	0	17742	0	0	0	0	0
2676.046_26.83	0	0	0	0	0	0	0	0	0	0	0	0	62204	51472	51184	0	32320	51380	0	0	50403	0	0	0
2679.037_31.50	0	0	0	0	0	0	0	0	0	0	0	0	60469	0	0	0	0	0	39107	0	0	0	0	0
2680.013_31.83	0	84412	128580	65104	182410	100400	109010	157700	131020	231730	327160	242520	1026700	324150	308170	0	223740	0	624350	318010	502920	211290	667170	265060
2683.545_44.50	0	73928	0	64698	0	0	0	0	0	0	41208	54511	0	47241	84367	65533	52364	89131	26525	75081	59430	31311	0	53412
2692.052_26.17	0	0	0	0	0	0	0	0	0	0	0	0	273480	109970	102780	0	88319	0	126330	63548	49325	0	0	0
2696.030_30.67	0	0	30080	23430	20553	78455	132220	0	63138	0	129560	76971	497060	82948	118230	0	92339	0	250170	181520	213280	146800	381160	0
2697.322_32.17	0	0	0	0	0	0	0	0	0	0	0	0	0	0	0	0	0	0	0	0	0	0	0	46002
2707.827_26.67	0	0	0	0	0	0	0	0	0	0	0	0	100010	25782	22463	0	24795	0	42908	0	0	0	0	0
2708.463_44.67	0	0	0	0	0	0	0	0	0	0	0	0	0	0	0	42835	0	0	0	0	0	0	0	0
2709.329_44.00	0	57329	0	139870	0	95684	129890	82702	0	0	46621	0	473730	41514	46103	314180	60521	47771	0	0	162920	126760	0	0
2709.998_45.33	277680	0	0	197520	103640	0	0	0	260600	0	0	360650	0	268780	337790	163530	511540	0	93374	111890	0	0	0	0
2711.389_44.33	4597300	2377000	2745600	1676800	2352000	2056300	1845300	1668400	1458700	1182600	1768400	928140	5141700	2217100	2934600	3096800	1647700	3451300	1582600	1302700	1336500	1586200	2158600	1235700
2712.075_47.17	0	0	0	0	41998	51977	0	0	106880	0	250600	221910	45879	0	8831.5	12774	0	47405	0	0	188700	0	0	218390
2713.215_51.50	0	0	0	0	0	0	0	385120	20579	285490	0	58123	0	0	0	0	0	0	0	0	0	13891	108400	0
2714.093_45.50	421280	0	120950	0	0	0	212190	0	56988	164420	131370	63138	0	43336	0	0	18498	218010	0	38192	0	0	0	0
2715.035_45.67	215840	119660	159210	0	175060	152400	65568	51998	109860	0	0	0	0	129960	0	100670	0	183060	70984	99058	94259	147170	0	127230
2716.130_44.50	118960	0	0	0	0	0	0	0	0	0	0	0	216940	48051	0	68238	56112	0	29161	0	0	29004	0	0
2722.275_46.83	0	0	0	0	0	0	0	0	0	0	0	0	0	0	23910	23631	0	0	0	0	0	0	0	0
2723.258_44.67	0	0	0	0	0	0	0	0	0	0	0	0	0	0	0	25480	0	0	0	0	0	0	0	0
2727.009_34.00	0	0	0	0	0	0	0	0	0	0	0	0	0	0	38077	28557	0	0	39552	21882	0	0	0	0
2735.477_45.83	0	0	0	0	0	0	0	0	0	0	0	0	0	0	0	46469	0	0	0	0	0	0	0	0
2736.594_47.17	0	0	0	20870	0	0	0	0	0	0	0	0	0	0	0	0	0	0	0	0	0	0	0	0
2740.056_34.17	0	0	0	35524	51077	0	0	0	0	0	0	0	0	0	25471	0	31967	0	70059	0	40830	64227	0	0
2742.882_28.00	0	0	0	0	0	0	0	0	0	0	27748	0	185470	33792	45730	0	54271	53237	75104	32782	45843	0	0	0
2752.199_46.17	129030	117180	104700	187560	140940	148470	74146	76432	68521	0	116930	97616	429800	156840	143460	205630	163570	264210	107880	83206	120010	94591	0	0
2753.367_45.83	2071800	960750	685520	784360	925570	756380	402660	535500	351570	267200	369460	339610	615210	661340	783470	1917400	936110	1424800	546090	479470	412130	391100	799660	557480
2765.335_45.83	0	0	0	0	0	0	0	0	0	0	0	0	0	0	0	37092	0	0	0	0	0	0	0	0
2767.997_29.00	0	0	0	0	0	0	0	0	0	0	0	0	0	0	0	0	25269	0	51802	40131	0	0	0	0
2783.101_34.83	0	0	0	25024	0	0	0	0	0	0	0	0	51964	38957	33681	73807	30411	0	64141	26688	0	0	0	0
2783.971_36.67	0	0	16854	0	0	0	0	0	0	0	0	0	0	0	0	0	0	0	0	0	0	0	0	0
2787.943_46.17	215220	34083	70682	134360	180610	42475	35759	0	0	0	72012	45591	693670	217250	187270	190430	139120	102640	130440	98039	74193	113510	127700	38939
2788.949_59.50	0	0	0	13711	0	25260	0	0	0	0	0	0	0	0	0	0	0	0	0	0	0	0	0	0
2791.048_46.17	0	0	0	0	0	0	0	0	0	0	0	0	0	0	9848.9	0	0	0	0	0	0	0	0	0
2791.859_47.00	0	0	0	9775.4	0	0	0	0	0	0	0	0	35966	0	0	11088	0	0	0	0	0	0	0	0
2797.986_26.67	0	0	0	0	0	0	0	0	0	0	0	0	65635	0	0	0	0	0	0	0	0	0	0	0
2799.959_35.83	76934	65987	191490	247070	131960	101010	179860	261290	90677	0	213480	230700	234450	228730	290690	313010	238760	301700	409940	216740	286290	215430	167650	151020
2801.197_42.17	15490	12539	0	23989	0	0	0	0	0	0	0	0	104470	65530	89548	27993	31215	0	77835	21448	0	0	0	0
2811.440_39.33	0	0	0	0	0	0	0	0	0	0	0	0	0	0	21304	33922	0	0	0	0	0	0	0	0
2824.228_31.83	0	0	0	40670	0	0	0	0	0	0	0	0	0	29164	37765	64105	52116	31058	90654	34515	0	0	0	0
2832.978_35.33	0	0	0	0	0	0	0	0	0	0	0	0	0	0	21932	0	37675	0	31119	0	0	0	0	0
2833.536_35.83	0	0	0	17584	0	0	0	0	0	0	0	0	0	0	0	0	0	0	0	0	0	0	0	0
2835.371_50.33	0	0	0	0	0	0	0	0	0	0	0	0	63648	11260	43534	50368	0	0	0	0	0	0	0	0
2836.387_49.50	0	0	0	0	0	0	0	0	0	0	0	0	0	0	0	10151	0	0	0	0	0	0	0	0
2837.182_28.50	0	0	0	0	0	0	0	0	0	0	0	0	0	0	24378	0	0	0	0	0	0	0	0	0
2838.154_30.67	0	0	0	0	0	0	0	0	0	0	0	0	56346	0	0	0	0	0	29257	23425	0	0	0	0
2840.015_31.33	0	33898	40249	0	39804	0	56924	0	0	0	0	0	77151	82389	75825	116700	108850	69844	100760	78567	91542	0	0	0
2854.340_29.00	0	0	0	39783	0	0	0	0	0	0	0	0	59471	37630	67758	92956	42458	0	105200	49576	0	0	0	0
2858.346_48.83	0	0	0	12362	0	0	0	0	0	0	0	0	44840	0	0	29387	0	0	0	0	0	0	0	0
2890.033_35.33	0	0	0	0	0	0	0	0	0	0	0	0	0	0	38864	0	39343	0	50146	0	0	0	0	0
2890.545_36.00	0	0	0	23841	0	0	0	0	0	0	0	0	0	0	0	0	0	0	0	0	0	0	0	0
2899.009_26.67	0	40724	27502	0	57735	0	64566	0	71992	0	83806	100600	591550	92535	94990	0	144190	0	141610	106900	146310	61844	154720	50796
2899.954_29.17	0	0	0	0	11381	10459	0	0	0	0	0	0	0	0	0	0	0	0	0	0	0	0	0	0
2907.913_35.33	0	0	0	0	0	0	0	0	0	0	0	0	0	0	22444	0	23407	0	0	0	0	0	0	0
2912.990_38.50	0	0	0	45794	42608	0	0	0	0	0	0	0	91438	53090	77042	65558	55399	0	73534	22039	37228	45607	0	0
2914.459_44.00	0	0	0	0	0	0	0	0	0	0	0	0	0	0	19590	0	0	0	0	0	0	0	0	0
2929.258_39.50	0	0	0	0	0	0	0	0	0	0	0	0	0	19151	19503	0	0	0	0	0	0	0	0	0
2933.304_40.50	0	0	0	0	0	0	0	0	0	0	0	0	0	0	23792	0	0	0	0	0	0	0	0	0
2937.497_48.00	83973	62953	53078	42235	106550	0	28748	0	0	0	0	0	130380	75092	103140	139730	53276	58494	87239	25553	57967	0	68945	23124
2955.102_27.67	0	0	0	0	0	0	0	0	0	0	0	0	75061	0	0	0	24847	29270	39370	0	0	0	0	0
2958.639_44.33	205130	114010	138740	120360	113140	79232	100120	33453	87155	57350	64062	41006	320100	135120	233220	195510	147900	177140	106410	91476	81197	77797	99064	87455
2960.539_57.50	0	0	0	0	0	20181	0	0	0	0	0	0	0	0	0	0	0	0	0	0	0	0	0	0
2965.386_47.17	0	0	0	0	0	0	0	0	0	0	0	0	0	0	21000	0	0	0	0	0	0	0	0	0
2974.449_31.83	0	0	0	0	0	0	0	0	0	0	0	0	0	24943	32810	31857	0	0	0	0	0	0	0	0
2975.269_39.67	0	0	0	0	0	0	0	0	0	0	0	0	0	0	0	0	0	0	16887	0	0	0	0	0
2984.475_44.33	0	0	0	51776	0	0	0	0	0	0	0	0	271310	30924	122830	71015	17024	28595	25672	0	24833	0	0	0
2986.446_32.00	0	0	0	0	0	0	0	0	0	0	0	0	0	0	0	36945	0	0	0	0	0	0	0	0
2994.161_28.00	0	58064	79755	34564	0	0	0	0	0	0	64102	0	559090	137270	111290	58031	133610	109490	145150	104590	72160	63396	92844	0
2996.045_28.67	0	0	21807	22974	0	0	0	0	0	0	0	0	243760	29004	68731	54376	79056	81273	121140	72063	21863	35474	48121	33967
3000.068_35.50	0	0	0	0	0	0	0	0	0	0	0	0	0	0	48580	0	32941	0	33489	23963	0	0	0	0
3000.579_36.17	0	0	0	20810	0	0	0	0	0	0	0	0	0	0	0	0	0	0	0	0	0	0	0	0
3001.929_42.83	44389	0	30347	0	0	0	0	0	0	0	0	0	0	0	0	0	0	54551	14531	28424	0	0	0	0
3002.442_44.33	0	0	0	29957	0	0	0	0	0	0	0	0	77467	0	76105	55148	47313	0	0	0	0	0	0	0
3012.049_28.00	0	588930	687700	661730	686280	394410	743330	822170	593710	590880	826020	767780	3199100	950260	947200	515790	1094600	1257700	1453300	831590	941720	721580	1154100	1050900
3013.639_33.33	0	0	0	0	0	0	0	0	0	147010	0	0	0	0	0	0	0	0	0	0	0	0	0	0
3014.338_31.00	0	0	0	13322	0	0	0	0	193630	0	0	0	0	0	0	0	0	0	0	0	0	0	0	0
3015.247_34.33	0	17143	0	0	0	39706	83339	0	0	0	0	0	0	0	0	0	0	0	0	0	0	0	0	113730
3016.212_33.33	0	0	0	0	0	0	0	41750	0	0	0	0	0	0	0	0	0	0	0	0	0	0	0	0
3024.341_28.50	0	0	0	0	0	0	0	0	0	0	0	0	0	0	22403	0	0	0	0	0	0	0	0	0
3028.325_26.83	0	0	0	0	0	0	0	0	0	0	0	0	0	0	24027	0	0	0	0	0	0	0	0	0
3032.353_35.33	0	0	0	20874	0	0	0	0	0	0	0	0	0	39195	34330	37133	23224	0	0	0	0	0	0	0
3043.397_30.50	0	0	0	0	0	0	0	0	0	0	0	0	0	0	0	34868	0	0	0	0	0	0	0	0
3048.103_35.50	0	0	0	0	0	0	0	0	0	0	0	0	0	0	56205	0	41318	30163	47015	32524	0	0	0	0
3048.621_36.17	0	0	0	31856	0	0	0	0	0	0	0	0	0	0	0	0	0	0	0	0	0	0	0	0
3064.398_34.00	44033	142810	62908	158180	100550	52202	84930	92446	52146	0	83456	88502	122000	165200	176340	230530	208500	260400	150750	84860	142470	99996	0	69995
3065.105_34.50	0	0	37528	0	0	0	0	0	0	0	0	0	0	0	0	0	0	0	0	0	0	0	0	0
3066.020_36.17	0	0	0	0	0	0	0	0	0	0	14236	0	0	0	0	0	0	0	0	0	0	0	0	0
3076.388_44.00	77752	68766	34396	61528	51150	65837	73211	0	0	0	35750	0	96013	114770	127740	124040	72225	31625	89360	82094	0	60439	38100	0
3077.278_49.83	0	0	0	0	25538	0	0	0	0	0	0	0	0	0	0	0	0	0	0	0	0	0	0	0
3078.074_42.17	0	0	0	0	0	0	0	0	0	0	19593	0	0	0	0	0	0	23714	0	0	0	0	0	0
3083.158_28.50	0	0	0	0	0	0	0	0	0	0	0	0	94674	0	29684	26440	0	0	0	0	0	0	0	0
3093.593_35.17	0	0	0	37494	0	0	0	0	0	0	0	0	0	0	42224	22157	0	0	0	20493	0	0	0	0
3095.059_28.00	0	0	0	0	0	0	0	0	0	0	0	0	103480	0	0	0	23490	0	28229	0	0	0	0	0
3099.044_28.17	0	0	0	0	0	0	0	0	0	0	0	0	0	0	16652	0	23500	0	27446	0	0	0	0	0
3111.054_27.50	0	0	74805	0	38427	0	47502	0	65686	0	102590	78663	353220	98124	118980	0	109610	91769	150830	78944	149470	70450	65693	65603
3122.526_33.17	0	0	28526	62183	0	0	0	0	0	0	0	0	0	53495	47561	75375	58480	0	54882	0	33460	0	0	0
3123.165_36.00	0	0	0	0	15277	0	0	0	0	0	0	0	0	0	0	0	0	0	0	0	0	0	0	0
3124.419_46.17	0	0	0	18259	0	0	0	0	0	0	0	0	0	0	18169	0	0	0	0	0	0	0	0	0
3127.276_26.50	0	0	0	0	0	0	0	0	0	0	0	0	196360	43273	59196	0	68959	0	85067	23948	36925	0	0	0
3134.660_33.17	0	0	0	33020	0	0	0	0	0	0	0	0	0	24897	23905	53532	0	0	0	0	0	0	0	0
3143.358_33.83	0	0	0	0	0	0	0	0	0	0	0	0	42613	0	7848.4	22375	0	0	0	0	0	0	0	0
3159.323_31.83	0	0	0	0	0	0	0	0	0	0	0	0	0	0	0	17040	0	0	0	0	0	0	0	0
3213.261_37.00	0	0	0	18647	0	0	0	0	0	0	0	0	0	20375	27627	39857	24658	0	0	0	0	0	0	0
3220.173_35.33	0	0	0	0	0	0	0	0	0	0	0	0	0	0	0	0	26256	0	0	0	0	0	0	0
3241.645_36.33	0	0	0	0	0	0	0	0	0	0	0	0	0	0	17878	0	0	0	0	0	0	0	0	0
3249.527_32.00	108540	341980	240830	342930	360130	297500	274570	270040	249910	238070	376690	266790	382150	376230	448880	727960	363570	497960	471260	366250	470150	311650	112620	299030
3251.006_35.33	0	0	0	0	0	0	0	0	0	36180	141190	0	0	0	0	0	0	0	0	0	0	0	0	0
3252.372_47.00	0	0	0	0	0	78463	0	40650	55547	0	0	0	0	0	0	0	0	0	0	0	0	0	0	59605
3265.189_31.33	0	0	23175	74477	50286	0	114200	0	0	0	0	0	122920	147360	186310	210880	182760	192910	171790	163620	132020	0	0	0
3266.030_29.83	111310	85970	156060	200460	168470	104190	285140	184380	0	147610	113200	118280	248180	196970	263500	278870	255170	142710	326520	180610	183070	199910	0	0
3266.543_36.17	0	0	0	0	0	0	0	0	0	0	0	0	0	0	0	0	0	0	0	0	0	0	0	159150
3267.949_33.33	0	0	0	0	0	0	0	0	0	0	0	46508	0	0	0	0	0	0	0	0	0	0	0	0
3272.086_28.00	0	0	0	35179	0	0	0	0	0	0	52202	0	264660	75610	105190	44311	84510	104230	115240	68309	64178	50798	42144	0
3273.289_33.67	0	0	0	0	0	0	0	19679	0	0	0	0	0	0	0	0	0	0	0	0	0	0	0	0
3281.486_29.50	0	0	0	57841	44008	0	72191	0	0	0	0	42865	111970	116260	132570	96724	117630	64046	257350	97773	81604	70218	0	0
3281.996_29.33	233300	370860	358460	283450	321160	299620	678680	691670	154360	328530	419180	383900	546480	435870	461220	569870	432020	439450	634230	499550	446170	489040	173780	0
3282.554_35.83	0	0	0	0	0	0	0	0	0	0	0	0	0	0	0	0	0	0	0	0	0	0	0	460580
3283.124_30.17	0	0	22149	17509	0	0	0	0	0	0	0	0	0	0	0	0	49659	24952	0	0	0	0	0	0
3283.990_34.83	0	0	0	0	0	0	0	45776	0	61232	0	0	0	0	0	0	0	0	0	0	41635	0	0	0
3284.852_32.83	0	0	50883	0	0	0	0	0	0	0	0	87460	0	19953	0	0	0	0	0	0	0	0	0	0
3288.065_27.33	0	50233	93800	91820	157630	53726	112990	150820	156810	113550	238900	203370	268210	149750	177190	58860	235380	0	215370	133510	220830	147040	195130	113490
3289.066_27.50	0	23851	0	26355	0	0	0	0	0	0	0	0	0	0	0	0	0	0	0	0	0	0	0	0
3289.931_30.50	0	0	0	0	0	0	0	0	0	0	0	22328	0	0	0	0	0	0	0	0	0	0	0	0
3291.415_37.50	0	0	0	0	0	0	0	0	0	0	0	0	0	19330	15919	0	0	0	0	0	0	0	0	0
3296.258_27.83	0	0	0	0	0	0	0	0	0	0	0	0	95570	0	0	0	0	0	0	0	0	0	0	0
3297.269_33.17	0	0	0	0	0	0	0	0	0	0	0	0	0	0	0	0	0	0	12623	0	0	0	0	0
3298.241_26.50	0	0	0	0	0	0	0	0	0	0	0	0	71456	0	40840	39087	33195	0	41610	25108	0	0	0	0
3300.057_27.33	0	0	0	0	0	0	0	0	0	0	0	0	0	25489	25553	0	43306	0	22964	0	0	0	0	0
3304.225_27.17	0	0	0	0	0	0	0	0	0	0	0	0	86794	0	0	93986	50639	0	52862	58008	0	25716	0	0
3319.181_30.33	0	0	0	0	0	0	0	0	0	0	0	0	65245	51185	61930	72729	69259	38871	87779	38568	0	0	0	0
3335.169_29.83	56118	0	0	37093	51808	0	66712	0	0	0	0	41016	215770	88430	104060	97994	118060	74487	140430	66892	88497	95142	27294	0
3351.430_33.50	19801	0	0	0	0	0	0	0	0	0	0	0	64608	21196	41060	26841	50891	22027	48539	48922	0	0	0	0
3360.104_32.00	0	0	0	0	0	0	0	0	0	0	0	0	46125	34827	45595	43752	55326	0	19903	0	0	0	0	0
3376.424_29.50	0	0	0	0	0	0	0	0	0	0	0	0	0	0	0	26551	0	0	0	0	0	0	0	0
3386.180_33.67	0	40032	56961	156180	138330	0	0	0	42000	0	0	26621	70718	114100	93923	116480	162760	143640	165000	164190	86945	105110	92596	0
3402.111_33.67	0	0	0	0	0	0	0	0	0	0	0	0	0	25287	17453	31321	25100	37436	45657	30562	0	20710	0	0
3402.842_34.00	0	0	0	52942	0	0	0	0	0	0	0	0	0	0	0	0	0	0	0	0	0	0	0	0
3406.158_32.33	0	0	0	0	0	0	0	0	0	0	0	0	0	35299	42148	20958	45367	0	33735	0	0	0	0	0
3417.455_31.17	0	36937	51726	0	66388	56246	43988	0	0	0	79424	0	69544	89109	88611	94912	107500	62065	49333	44480	56635	32293	63209	65432
3419.496_40.83	0	0	0	0	0	0	0	0	0	0	0	0	63903	0	0	0	0	0	0	0	0	0	0	0
3423.099_32.17	0	0	0	0	0	0	0	0	0	0	0	0	0	0	0	12389	23677	0	0	0	0	0	0	0
3433.419_36.67	0	0	45287	35824	63402	0	0	45045	0	0	53542	0	0	64657	74522	50754	71460	0	77292	57271	0	32597	0	64669
3442.136_31.83	0	0	0	61675	74346	0	105770	80945	62034	0	108340	137870	68654	99143	110900	111810	106410	56352	123480	129990	83514	84803	0	0
3442.767_38.50	0	0	0	0	0	0	0	0	0	0	0	0	0	0	0	0	19612	0	27099	0	0	0	0	78921
3454.568_30.67	0	0	0	0	0	0	0	0	0	0	0	0	0	0	17242	17945	0	0	0	0	0	0	0	0
3455.389_37.33	0	0	0	0	0	0	0	0	0	0	0	0	0	0	0	0	0	0	16053	0	0	0	0	0
3458.457_29.67	0	104840	152120	171990	253220	203710	422160	514190	270580	243470	361280	354050	51083	313300	364850	238910	255240	275330	522670	389860	316320	334560	76433	253230
3461.432_37.50	0	0	26030	0	0	0	99594	81419	0	0	100200	0	0	0	0	0	0	0	0	0	0	0	0	0
3470.451_29.67	0	27626	27683	36193	0	0	51822	65084	0	0	0	0	0	72907	60627	46962	53340	65161	66254	53412	0	0	0	0
3474.135_30.33	0	0	0	0	0	0	30558	0	0	0	0	0	0	0	33902	27242	34592	0	66035	25630	0	0	0	0
3475.553_29.50	0	0	0	0	0	0	0	0	0	0	0	0	0	0	23354	13607	10118	0	0	0	0	0	0	0
3494.346_58.83	0	0	0	0	0	0	49914	124340	53602	0	89110	89488	644490	60469	279780	84526	105590	165180	316190	150350	245000	269620	455760	0
3494.850_58.83	0	0	0	0	0	0	0	0	0	0	0	0	0	0	0	0	0	0	0	0	0	0	0	147150
3497.476_58.00	0	0	0	0	0	0	0	0	0	0	11540	0	0	0	0	0	0	0	0	0	0	0	36676	14617
3499.462_57.83	0	0	0	0	0	0	0	0	0	0	0	0	0	0	0	0	0	0	0	0	0	0	18131	0
3617.661_33.83	0	33701	0	73140	0	0	39981	0	0	0	51883	0	54267	108140	62021	105910	89372	79913	109620	52958	56468	35938	0	0
3634.354_30.67	0	0	0	0	0	0	0	0	0	0	0	0	0	23305	26812	0	22994	0	0	0	0	0	0	0
3637.361_49.50	0	0	0	0	0	0	0	0	0	0	0	0	49748	0	0	17028	15421	0	0	0	0	0	0	0
3638.651_48.67	0	0	0	0	0	0	0	0	0	0	0	0	0	0	5817.5	0	0	0	0	0	0	0	0	0
3687.697_30.50	0	0	0	0	0	0	0	0	0	0	0	0	0	0	14138	0	0	0	0	0	0	0	0	0
3701.733_29.17	0	0	0	0	0	0	0	0	0	0	0	0	0	0	29013	0	0	0	0	0	0	0	0	0
3703.336_30.83	0	0	0	0	0	0	51693	0	0	0	0	0	52820	18925	56043	57324	59439	33028	54152	30859	23823	23669	0	0
3719.577_28.00	72149	50137	57122	88886	66762	56889	178920	114450	47305	0	69838	93732	289070	165390	204430	253190	250470	165370	329340	229520	179190	137310	0	98145
3720.628_33.67	0	0	0	0	0	0	0	0	0	0	0	31686	0	0	11927	0	0	0	0	0	0	0	0	0
3722.564_34.83	0	0	0	0	0	0	34939	0	0	0	0	0	0	0	0	0	0	0	0	0	0	26634	0	0
3735.546_35.00	67473	33106	58663	28632	33294	20255	106650	23578	0	0	70571	24626	200250	78711	94294	146970	122740	89531	212350	127990	96336	104990	29666	29021
3736.498_33.83	0	0	0	0	0	0	0	0	0	0	0	0	0	0	0	0	0	7434.8	17554	0	0	0	0	0
3738.530_31.00	0	0	0	0	0	0	0	0	0	0	0	0	0	36869	37147	24853	23177	0	37865	0	0	0	0	0
3750.804_41.83	0	0	0	0	0	0	0	0	0	0	0	0	42427	0	20386	0	0	0	0	0	0	0	0	0
3751.710_28.50	0	0	0	0	0	0	0	0	0	0	0	0	0	0	14620	19073	11210	0	19931	0	0	0	0	0
3802.366_35.17	0	83501	53158	0	53825	27465	62561	36724	0	0	101110	0	165930	139010	135630	196610	226800	156720	148470	91398	91100	43731	0	0
3803.048_35.83	0	0	0	87605	0	14458	0	20287	0	27449	0	0	0	0	0	0	0	0	0	0	0	0	0	69354
3805.226_34.67	0	0	20829	0	0	0	0	0	0	0	24074	0	0	0	0	0	0	0	0	0	0	0	0	0
3818.789_34.00	0	0	0	33191	0	0	0	0	0	0	0	0	36216	43826	36943	44034	0	0	0	0	0	0	0	0
3855.796_35.33	0	0	0	0	0	0	0	0	0	0	0	0	0	0	18793	0	0	0	0	0	0	0	0	0
3969.154_38.00	0	0	0	0	0	0	0	0	0	0	0	0	0	0	22507	35741	26228	0	25991	0	0	0	0	0
4006.367_30.83	0	0	0	24237	21305	0	74850	0	0	0	0	40308	60113	24006	81352	66025	68088	34004	63332	56757	0	0	0	0
4009.985_47.17	0	0	0	23415	0	0	0	0	0	0	0	0	0	0	10157	37076	14000	19096	0	0	0	0	0	0
4018.354_30.83	0	0	0	0	0	0	0	0	0	0	0	0	0	0	23571	15542	22314	0	0	0	0	0	0	0
4019.632_28.50	0	0	0	0	0	0	0	0	0	0	0	0	0	0	0	19343	0	0	0	0	0	0	0	0
4023.368_30.83	0	0	0	0	0	0	0	0	0	0	0	0	0	0	13193	0	17975	0	12806	0	0	0	0	0
4026.858_34.67	0	0	0	0	0	0	0	0	0	0	0	0	0	0	24716	32993	25866	0	27926	0	0	0	0	0
4082.716_27.17	0	0	0	0	0	0	0	0	0	0	0	0	38756	12081	13977	0	7844.5	0	0	0	0	0	0	0
4083.674_33.17	0	0	0	0	0	0	0	0	0	0	0	0	0	0	0	0	0	0	10803	0	0	0	0	0
4098.635_32.33	0	0	0	0	0	0	0	9398.7	0	0	11883	0	105430	21073	34655	16021	36748	0	80920	16342	21920	11972	25883	0
4099.441_26.67	0	0	22446	0	0	0	0	0	0	0	0	0	0	0	0	0	0	0	0	0	0	0	15407	0
4114.616_32.33	0	0	0	0	0	0	0	0	0	0	0	0	0	0	0	0	0	0	10486	0	0	0	0	0
4152.954_34.67	0	0	0	0	0	0	0	0	0	0	0	0	0	0	20333	0	0	0	0	0	0	0	0	0
4154.945_35.83	0	0	0	18580	0	0	0	0	0	0	0	30075	50204	25765	60656	59936	34325	37547	62160	21951	22287	0	0	0
4170.980_35.00	0	62140	40928	133260	83367	68700	165350	136230	101060	0	110250	84820	120870	205860	139780	210330	194600	199260	235740	166420	132530	0	0	83999
4172.680_35.50	0	0	29657	0	0	22232	0	0	39979	0	0	0	0	0	0	0	0	0	0	0	0	0	0	0
4173.829_42.67	0	0	0	0	0	0	0	46149	0	0	0	0	0	0	0	0	0	0	0	0	0	0	0	28842
4174.858_43.67	0	0	15396	0	0	0	31426	38134	0	0	0	0	0	0	18077	31725	19368	15412	16916	0	0	0	0	0
4175.662_49.83	0	0	0	27553	31978	0	0	0	26447	0	0	0	0	0	15978	0	0	0	0	0	0	0	0	0
4177.765_44.00	0	0	0	0	0	0	0	0	0	0	0	0	0	10470	0	9570.7	0	4782.4	0	0	0	0	0	0
4272.999_29.67	0	0	0	0	0	0	0	0	0	0	0	0	0	0	21230	0	0	0	29919	0	0	0	0	0
4289.852_35.83	0	0	0	0	0	0	0	0	0	0	0	0	0	0	25439	0	0	16398	48164	0	0	0	0	0
4290.883_35.17	0	0	0	0	0	0	0	0	0	0	0	0	22335	0	0	18238	0	0	0	26498	0	0	0	0
4306.789_35.67	0	0	0	0	0	0	0	0	0	0	0	0	0	0	24004	14764	11450	0	31478	0	0	0	0	0
4321.828_49.83	0	0	0	0	0	0	0	0	0	0	0	0	0	0	0	13551	0	0	0	0	0	0	0	0
4322.345_50.33	0	0	0	0	0	0	0	0	0	0	0	0	0	8153.9	0	0	0	0	0	0	0	0	0	0
4323.018_50.00	0	0	0	0	0	0	0	0	0	0	0	0	0	0	9574.7	0	0	0	0	0	0	0	0	0
4800.470_41.50	0	14003	0	0	0	0	23317	0	0	0	23752	0	0	38402	58488	38558	58303	41943	0	0	0	0	0	0
4801.079_42.33	0	0	17076	32213	0	0	0	0	0	0	0	0	0	0	0	0	0	0	0	0	0	0	0	30082
4802.174_45.83	0	0	0	0	12197	0	0	0	0	0	0	0	0	0	0	0	0	0	0	0	0	0	0	0
4892.526_27.50	0	0	0	0	0	0	0	0	0	0	0	0	0	0	0	7463.7	0	0	0	0	0	0	0	0
5000.513_42.17	0	0	0	0	0	0	0	0	0	0	0	0	54167	0	0	0	30359	0	0	0	0	0	0	0
